# Supplementary material for: Association of CASC18/miR-20a-3p/TGFB2 ceRNA axis with occult lymph node metastasis in tongue squamous cell carcinoma
Source: Mol Med. 2021 Aug 6;27:85. doi: 10.1186/s10020-021-00345-9 (PMC8349069; doi:10.1186/s10020-021-00345-9)
Supplement: Supplementary file 1 — Additional file 1: Lists of differentially expressed genes in this work. [file 10020_2021_345_MOESM1_ESM.xlsx]

## Sheet: DEGs-OLNM
Table S1. Details of 28 differentially expressed genes in TSCC patients with OLNM
No.	IDs	symbols	baseMean	log2FoldChange	lfcSE	stat	pvalue	padj
1	ENSG00000198788	MUC2	44.4404	-3.68215	0.700923	-5.25328	1.49411e-07	0.000603472
2	ENSG00000273812	BX640514.2	25.3771	-2.33921	0.456836	-5.12047	3.04781e-07	0.000615506
3	ENSG00000174171	AC020659.1	17.8868	-2.77567	0.561918	-4.93965	7.82645e-07	0.0010537
4	ENSG00000232803	SLCO4A1-AS1	36.5787	-2.34483	0.50364	-4.65576	3.22789e-06	0.00291291
5	ENSG00000228705	LINC00659	9.28155	-3.01908	0.651662	-4.63289	3.60598e-06	0.00291291
6	ENSG00000257859	CASC18	10.3108	1.73928	0.386312	4.50228	6.72293e-06	0.00432883
7	ENSG00000236081	ELFN1-AS1	33.7722	-3.10582	0.693431	-4.47892	7.5023e-06	0.00432883
8	ENSG00000269220	LINC00528	23.0643	-1.79916	0.415848	-4.32649	1.51502e-05	0.00717766
9	ENSG00000258689	LINC01269	46.7109	-1.73351	0.401783	-4.31454	1.59938e-05	0.00717766
10	ENSG00000235295	LINC01634	10.2966	2.24726	0.557035	4.03433	5.47586e-05	0.022117
11	ENSG00000245105	A2M-AS1	30.626	1.35339	0.342079	3.95637	7.60966e-05	0.0279413
12	ENSG00000232774	FLJ22447	76.713	1.38092	0.356925	3.86893	0.000109314	0.0344313
13	ENSG00000234210	AC006372.3	5.33009	-1.91031	0.494182	-3.86559	0.000110821	0.0344313
14	ENSG00000231412	AC005392.2	118.06	-2.07535	0.550881	-3.76732	0.000165009	0.0401288
15	ENSG00000272508	AL136982.6	11.8422	-1.95498	0.522055	-3.74478	0.000180551	0.0401288
16	ENSG00000258949	AL049870.3	6.21045	-2.55498	0.682537	-3.74336	0.000181575	0.0401288
17	ENSG00000233085	BX322234.2	23.6686	-2.40524	0.642544	-3.74331	0.000181614	0.0401288
18	ENSG00000236283	AC019197.1	6.61429	-1.41901	0.380065	-3.73359	0.000188771	0.0401288
19	ENSG00000266903	AC243964.2	11.7259	-1.26245	0.339771	-3.71559	0.00020273	0.0409413
20	ENSG00000233930	KRTAP5-AS1	8.50644	-1.71466	0.46508	-3.6868	0.000227092	0.0422313
21	ENSG00000233610	LINC00462	18.6709	-1.63964	0.445129	-3.68353	0.00023003	0.0422313
22	ENSG00000262482	AC004034.1	8.34072	-1.80794	0.4929	-3.66797	0.000244486	0.0429339
23	ENSG00000167046	AL357033.1	20.383	-1.49266	0.409694	-3.64335	0.000269111	0.0438374
24	ENSG00000259727	AC103740.2	7.88249	1.68424	0.463202	3.63608	0.000276823	0.0438374
25	ENSG00000257671	KRT7-AS	12.1546	-2.17038	0.602575	-3.60184	0.000315976	0.0472676
26	ENSG00000278607	AC015819.2	5.3211	-1.35131	0.377265	-3.58185	0.000341171	0.0478671
27	ENSG00000253868	FER1L6-AS2	9.06469	-3.5125	0.981163	-3.57993	0.000343686	0.0478671
28	ENSG00000249096	LINC02362	1.58726	1.01699	0.414629	2.45277	0.000366856	0.0493797

## Sheet: DEGs-TvsN
Table S1. Details of 1224 differentially expressed genes in TSCC
No.	IDs	symbols	baseMean	log2FoldChange	lfcSE	stat	pvalue	padj
1	ENSG00000228742	AC002384.1	68.2257	6.12232	0.49599	12.3436	5.27e-35	3.13e-31
2	ENSG00000248554	AC114956.2	47.941	4.20154	0.391154	10.7414	6.5e-27	1.93e-23
3	ENSG00000258711	AL358334.2	53.7502	5.65979	0.530901	10.6607	1.55e-26	3.07e-23
4	ENSG00000228789	HCG22	479.61	-6.57768	0.618826	-10.6293	2.18e-26	3.23e-23
5	ENSG00000272549	LINC02538	33.8798	-5.58692	0.530674	-10.528	6.42e-26	7.61e-23
6	ENSG00000203688	LINC02487	580.655	-5.9067	0.572936	-10.3095	6.38e-25	6.31e-22
7	ENSG00000267123	LINC02081	46.574	6.01558	0.597726	10.0641	7.96e-24	6.74e-21
8	ENSG00000275216	AL161431.1	1616.83	4.89616	0.489053	10.0115	1.36e-23	1.01e-20
9	ENSG00000235884	LINC00941	111.508	5.27763	0.54218	9.73409	2.16e-22	1.42e-19
10	ENSG00000249395	CASC9	183.193	5.74115	0.59092	9.71562	2.59e-22	1.53e-19
11	ENSG00000267284	AC022031.2	23.9927	5.80504	0.601601	9.64932	4.95e-22	2.66e-19
12	ENSG00000223485	LINC01615	144.554	4.57824	0.474897	9.64048	5.39e-22	2.66e-19
13	ENSG00000230479	AP000695.1	41.9121	3.0746	0.324169	9.48457	2.43e-21	1.11e-18
14	ENSG00000230838	LINC01614	48.7573	6.66763	0.728691	9.15015	5.69e-20	2.41e-17
15	ENSG00000250874	AC010595.1	16.6831	6.46377	0.713286	9.06195	1.28e-19	5.06e-17
16	ENSG00000281097	LINC01395	44.6858	-4.41993	0.489129	-9.03631	1.62e-19	6e-17
17	ENSG00000235097	LINC00330	44.8755	-5.71508	0.635012	-8.99995	2.26e-19	7.87e-17
18	ENSG00000233532	LINC00460	37.7191	6.00361	0.678238	8.85178	8.61e-19	2.84e-16
19	ENSG00000249001	AC093895.1	25.3168	4.21739	0.484207	8.70989	3.04e-18	9.49e-16
20	ENSG00000223960	AC009948.1	233.703	1.18239	0.136498	8.66233	4.62e-18	1.37e-15
21	ENSG00000230102	LINC02028	50.0348	-3.82677	0.443012	-8.63808	5.72e-18	1.61e-15
22	ENSG00000281386	AP003500.1	31.1268	-5.44813	0.633508	-8.59994	7.98e-18	2.15e-15
23	ENSG00000206195	DUXAP8	146.964	4.3227	0.526023	8.21769	2.07e-16	5.35e-14
24	ENSG00000251003	ZFPM2-AS1	96.2938	5.93613	0.727304	8.16183	3.3e-16	8.15e-14
25	ENSG00000237548	TTLL11-IT1	14.5121	4.10918	0.508583	8.07967	6.49e-16	1.54e-13
26	ENSG00000258661	AL079303.2	124.25	-4.10495	0.508483	-8.07293	6.86e-16	1.56e-13
27	ENSG00000244128	LINC01322	116.415	8.27186	1.04183	7.93976	2.03e-15	4.45e-13
28	ENSG00000242147	AL365356.5	67.4759	3.58986	0.453194	7.92124	2.35e-15	4.98e-13
29	ENSG00000228203	RNF144A-AS1	42.8369	3.19156	0.403477	7.91015	2.57e-15	5.26e-13
30	ENSG00000261327	AC134312.5	34.1917	4.41654	0.559263	7.89708	2.86e-15	5.64e-13
31	ENSG00000254560	BBOX1-AS1	152.476	3.42909	0.440848	7.7784	7.34e-15	1.4e-12
32	ENSG00000231062	AC103563.2	25.5127	-4.74182	0.610292	-7.76976	7.86e-15	1.44e-12
33	ENSG00000238266	LINC00707	467.329	4.36929	0.562497	7.76767	7.99e-15	1.44e-12
34	ENSG00000241288	AC092902.2	62.5969	1.72026	0.221675	7.76029	8.47e-15	1.48e-12
35	ENSG00000267013	LINC01929	30.3336	5.11964	0.661141	7.74365	9.66e-15	1.64e-12
36	ENSG00000231948	HS1BP3-IT1	20.49	4.30766	0.559046	7.70537	1.3e-14	2.15e-12
37	ENSG00000251615	AC104825.2	234.938	-1.93441	0.251233	-7.69966	1.36e-14	2.19e-12
38	ENSG00000257042	AC008011.2	30.2554	4.53104	0.592684	7.64496	2.09e-14	3.26e-12
39	ENSG00000152931	PART1	475.794	-3.78712	0.495637	-7.64092	2.16e-14	3.28e-12
40	ENSG00000269985	AL021328.1	39.5097	-4.03133	0.530733	-7.59579	3.06e-14	4.53e-12
41	ENSG00000236347	AL513123.1	11.7833	4.69186	0.618093	7.59086	3.18e-14	4.59e-12
42	ENSG00000196979	AL360004.1	14.0814	4.89111	0.647503	7.55381	4.23e-14	5.97e-12
43	ENSG00000222041	CYTOR	372.156	2.06895	0.274025	7.55023	4.35e-14	5.99e-12
44	ENSG00000215386	MIR99AHG	158.898	-2.88743	0.382857	-7.5418	4.64e-14	6.25e-12
45	ENSG00000244675	AC108676.1	149.921	4.90772	0.651437	7.53369	4.93e-14	6.5e-12
46	ENSG00000232079	LINC01697	68.0335	-4.15077	0.552338	-7.5149	5.7e-14	7.34e-12
47	ENSG00000233818	AP000695.2	26.2798	2.80331	0.373678	7.50195	6.29e-14	7.93e-12
48	ENSG00000277268	AC243773.2	28.6854	5.28629	0.709713	7.44848	9.44e-14	1.17e-11
49	ENSG00000267577	AC010327.3	14.6587	4.49526	0.604795	7.43269	1.06e-13	1.29e-11
50	ENSG00000250133	HOXC-AS2	16.5935	4.51814	0.609306	7.41521	1.21e-13	1.44e-11
51	ENSG00000272666	U62317.2	150.821	2.94075	0.3967	7.41302	1.23e-13	1.44e-11
52	ENSG00000259672	AC087612.1	52.6632	5.86688	0.791846	7.40911	1.27e-13	1.45e-11
53	ENSG00000237445	AL359771.1	21.5839	5.91437	0.802413	7.37072	1.7e-13	1.9e-11
54	ENSG00000233850	AC103563.7	20.759	-3.9224	0.533343	-7.35438	1.92e-13	2.11e-11
55	ENSG00000229867	STEAP3-AS1	30.5661	2.49427	0.339993	7.33624	2.2e-13	2.34e-11
56	ENSG00000253669	AP003356.1	140.751	2.12366	0.289503	7.33554	2.21e-13	2.34e-11
57	ENSG00000229618	AC011287.1	28.0114	4.65383	0.635748	7.32025	2.48e-13	2.57e-11
58	ENSG00000233834	AC005083.1	105.914	-3.07261	0.423054	-7.26293	3.79e-13	3.87e-11
59	ENSG00000254605	AP003555.2	41.4791	4.39951	0.606085	7.2589	3.9e-13	3.92e-11
60	ENSG00000229647	MYOSLID	113.927	2.98393	0.415671	7.17858	7.04e-13	6.96e-11
61	ENSG00000280832	GSEC	103.16	2.74204	0.38422	7.13664	9.56e-13	9.29e-11
62	ENSG00000256268	LINC02454	26.7017	5.34777	0.756007	7.07371	1.51e-12	1.44e-10
63	ENSG00000256128	LINC00944	30.2537	2.54744	0.361294	7.05087	1.78e-12	1.67e-10
64	ENSG00000265415	AC099850.3	155.114	2.64082	0.375151	7.03935	1.93e-12	1.79e-10
65	ENSG00000274964	AC026356.1	49.4955	2.23447	0.319112	7.00217	2.52e-12	2.3e-10
66	ENSG00000248240	AC114956.1	13.4155	4.11381	0.592668	6.94117	3.89e-12	3.49e-10
67	ENSG00000226950	DANCR	1600.03	-1.3894	0.201428	-6.89777	5.28e-12	4.67e-10
68	ENSG00000237424	FOXD2-AS1	86.4922	2.35506	0.341899	6.88817	5.65e-12	4.93e-10
69	ENSG00000280356	AL021877.2	14.975	4.83564	0.702444	6.88402	5.82e-12	5e-10
70	ENSG00000275393	AC018695.6	24.3972	3.54768	0.517535	6.85496	7.13e-12	6.04e-10
71	ENSG00000223914	LINC02471	14.1588	-5.11949	0.748961	-6.83546	8.17e-12	6.83e-10
72	ENSG00000257582	LINC01475	21.8113	-4.526	0.664139	-6.81485	9.44e-12	7.77e-10
73	ENSG00000234155	LINC02535	20.401	3.79392	0.557783	6.80178	1.03e-11	8.39e-10
74	ENSG00000235385	LINC02154	26.8424	4.63104	0.687206	6.73894	1.6e-11	1.28e-09
75	ENSG00000254109	RBPMS-AS1	26.902	-2.44514	0.363821	-6.72072	1.81e-11	1.43e-09
76	ENSG00000204044	SLC12A5-AS1	15.4237	3.67666	0.547776	6.71198	1.92e-11	1.5e-09
77	ENSG00000233393	AP000688.2	11.8461	-4.48032	0.67062	-6.68086	2.38e-11	1.83e-09
78	ENSG00000257298	AC008147.2	11.5025	2.89245	0.435614	6.63994	3.14e-11	2.38e-09
79	ENSG00000261664	TTC39A-AS1	10.3052	-4.47413	0.675399	-6.62443	3.49e-11	2.62e-09
80	ENSG00000249550	LINC01234	88.0409	6.30914	0.955984	6.59963	4.12e-11	3.04e-09
81	ENSG00000249641	HOXC13-AS	98.7343	3.18927	0.483331	6.59852	4.15e-11	3.04e-09
82	ENSG00000229666	MAST4-AS1	38.1583	-1.99415	0.302368	-6.59511	4.25e-11	3.07e-09
83	ENSG00000260517	AC009093.2	24.6471	2.69277	0.412088	6.53444	6.38e-11	4.51e-09
84	ENSG00000231298	LINC00704	62.5864	3.08002	0.471363	6.53428	6.39e-11	4.51e-09
85	ENSG00000259807	AC009093.1	20.9734	3.4338	0.526344	6.52387	6.85e-11	4.78e-09
86	ENSG00000254842	LINC02551	25.688	3.85513	0.593973	6.49042	8.56e-11	5.9e-09
87	ENSG00000237989	LINC01679	206.859	2.22912	0.343786	6.48402	8.93e-11	6.09e-09
88	ENSG00000243069	ARHGEF26-AS1	46.2489	-3.12128	0.482363	-6.47081	9.75e-11	6.57e-09
89	ENSG00000179406	LINC00174	328.711	1.71916	0.267084	6.43678	1.22e-10	8.11e-09
90	ENSG00000248663	LINC00992	27.6828	-5.02227	0.780414	-6.43539	1.23e-10	8.11e-09
91	ENSG00000272620	AFAP1-AS1	324.104	4.19256	0.652871	6.42173	1.35e-10	8.78e-09
92	ENSG00000234380	LINC01426	48.5448	3.24401	0.507361	6.39388	1.62e-10	1.04e-08
93	ENSG00000261520	DLGAP1-AS5	188.798	-7.05994	1.10545	-6.38649	1.7e-10	1.07e-08
94	ENSG00000276241	AC243829.2	12.5642	-3.84195	0.601589	-6.38634	1.7e-10	1.07e-08
95	ENSG00000274370	AC130371.2	46.296	-1.74598	0.273485	-6.38418	1.72e-10	1.07e-08
96	ENSG00000197301	AC090673.1	19.1342	3.72361	0.58335	6.38316	1.73e-10	1.07e-08
97	ENSG00000250564	AC109454.3	20.2691	4.60587	0.72229	6.37676	1.81e-10	1.11e-08
98	ENSG00000240990	HOXA11-AS	8.43018	3.7283	0.585648	6.3661	1.94e-10	1.17e-08
99	ENSG00000267432	DNAH17-AS1	17.9373	4.30144	0.677687	6.34724	2.19e-10	1.31e-08
100	ENSG00000224032	EPB41L4A-AS1	554.824	-1.36781	0.216475	-6.31858	2.64e-10	1.56e-08
101	ENSG00000248801	C8orf34-AS1	25.9841	-4.54913	0.726578	-6.26103	3.82e-10	2.24e-08
102	ENSG00000228541	AC093159.1	58.0333	-4.49179	0.718697	-6.2499	4.11e-10	2.39e-08
103	ENSG00000177822	AC098864.1	75.9337	2.68337	0.429538	6.2471	4.18e-10	2.41e-08
104	ENSG00000258791	LINC00520	45.286	3.70466	0.594257	6.23411	4.54e-10	2.59e-08
105	ENSG00000226363	HAGLROS	17.4558	3.19127	0.512716	6.22424	4.84e-10	2.73e-08
106	ENSG00000261039	LINC02544	13.1808	4.34863	0.701008	6.2034	5.53e-10	3.09e-08
107	ENSG00000196167	COLCA1	390.832	-3.27233	0.527798	-6.19997	5.65e-10	3.13e-08
108	ENSG00000272405	AL365181.3	127.017	3.09058	0.499239	6.19057	5.99e-10	3.29e-08
109	ENSG00000236841	AC007750.1	17.062	4.68346	0.757335	6.18413	6.24e-10	3.4e-08
110	ENSG00000256967	AC018653.3	48.5868	2.36048	0.382016	6.17901	6.45e-10	3.48e-08
111	ENSG00000237380	HOXD-AS2	14.3438	3.20429	0.520577	6.15527	7.49e-10	4e-08
112	ENSG00000281344	HELLPAR	76.3245	2.03817	0.332078	6.13762	8.38e-10	4.43e-08
113	ENSG00000232498	AL136987.1	9.01466	4.44983	0.72571	6.13169	8.7e-10	4.55e-08
114	ENSG00000260976	LINC01633	4.41718	4.72384	0.770517	6.13074	8.75e-10	4.55e-08
115	ENSG00000237975	FLG-AS1	142.777	-3.29934	0.539851	-6.11157	9.87e-10	5.09e-08
116	ENSG00000278376	AP004609.3	45.7074	-1.63866	0.268937	-6.09312	1.11e-09	5.6e-08
117	ENSG00000257913	DDN-AS1	16.9123	1.96083	0.321822	6.09291	1.11e-09	5.6e-08
118	ENSG00000269976	AC012065.3	12.2181	3.46035	0.568019	6.09196	1.12e-09	5.6e-08
119	ENSG00000203446	AC004988.1	7.4485	4.0236	0.66184	6.07942	1.21e-09	6.01e-08
120	ENSG00000172965	MIR4435-2HG	654.026	1.72196	0.283508	6.07378	1.25e-09	6.17e-08
121	ENSG00000224023	FLJ37035	19.776	-2.119	0.349165	-6.06877	1.29e-09	6.31e-08
122	ENSG00000265992	ESRG	151.912	-3.55849	0.587281	-6.05927	1.37e-09	6.64e-08
123	ENSG00000251144	AC113346.1	4.40033	4.33154	0.717234	6.03923	1.55e-09	7.46e-08
124	ENSG00000271216	LINC01050	6.76519	4.62522	0.767075	6.02969	1.64e-09	7.85e-08
125	ENSG00000273038	AL365203.3	217.986	1.79302	0.297484	6.02729	1.67e-09	7.91e-08
126	ENSG00000254545	AL354919.2	5.53825	4.64566	0.771037	6.02522	1.69e-09	7.95e-08
127	ENSG00000257114	LINC02450	7.85691	3.27039	0.543614	6.01601	1.79e-09	8.34e-08
128	ENSG00000213468	FIRRE	17.658	3.8174	0.639043	5.97362	2.32e-09	1.07e-07
129	ENSG00000272763	AC103702.2	68.9371	4.54871	0.762681	5.96411	2.46e-09	1.13e-07
130	ENSG00000249082	C5orf66-AS1	480.07	-3.16848	0.531835	-5.95764	2.56e-09	1.17e-07
131	ENSG00000249500	LINC01179	8.34099	4.52057	0.758982	5.9561	2.58e-09	1.17e-07
132	ENSG00000259240	MIR4713HG	25.9291	2.77559	0.468865	5.91981	3.22e-09	1.45e-07
133	ENSG00000227066	Z98257.1	41.6061	4.07328	0.691543	5.89014	3.86e-09	1.72e-07
134	ENSG00000189238	LINC00943	8.35798	4.24593	0.721467	5.88513	3.98e-09	1.75e-07
135	ENSG00000271936	AC012073.1	54.5351	1.76437	0.299827	5.88464	3.99e-09	1.75e-07
136	ENSG00000230156	LINC00443	4.65057	-4.01258	0.683861	-5.86753	4.42e-09	1.93e-07
137	ENSG00000231131	LINC01468	67.6053	4.48767	0.765294	5.86398	4.52e-09	1.96e-07
138	ENSG00000259291	ZNF710-AS1	649.35	-1.72587	0.295116	-5.8481	4.97e-09	2.12e-07
139	ENSG00000235531	MSC-AS1	321.394	2.27315	0.388709	5.84795	4.98e-09	2.12e-07
140	ENSG00000256151	ADGRD1-AS1	33.4955	3.99235	0.683117	5.84431	5.09e-09	2.15e-07
141	ENSG00000182366	FAM87A	21.331	2.14067	0.366381	5.84274	5.13e-09	2.15e-07
142	ENSG00000261008	LINC01572	35.0893	1.8427	0.315424	5.84198	5.16e-09	2.15e-07
143	ENSG00000276115	AC026356.2	12.7788	2.23906	0.383971	5.83132	5.5e-09	2.28e-07
144	ENSG00000267194	AC002546.1	136.799	-2.1742	0.373463	-5.82173	5.82e-09	2.38e-07
145	ENSG00000276772	AC025271.4	4.69605	-3.21021	0.552292	-5.81252	6.15e-09	2.5e-07
146	ENSG00000253187	HOXA10-AS	7.8319	4.81738	0.830733	5.79894	6.67e-09	2.69e-07
147	ENSG00000223749	MIR503HG	71.716	2.99669	0.517833	5.78698	7.17e-09	2.87e-07
148	ENSG00000268555	AC123912.4	8.07067	-3.35715	0.584414	-5.74446	9.22e-09	3.67e-07
149	ENSG00000231806	PCAT7	34.0953	3.06499	0.534363	5.73577	9.71e-09	3.84e-07
150	ENSG00000233517	AC005162.2	10.9501	-3.41812	0.596315	-5.73208	9.92e-09	3.89e-07
151	ENSG00000227028	SLC8A1-AS1	19.7314	-2.9721	0.518752	-5.72933	1.01e-08	3.93e-07
152	ENSG00000274173	AL035661.1	579.644	-2.01111	0.351432	-5.72263	1.05e-08	4.06e-07
153	ENSG00000261888	AC144831.1	194.32	-1.82233	0.32102	-5.67668	1.37e-08	5.29e-07
154	ENSG00000260121	AC138028.4	47.2132	1.70627	0.300802	5.67239	1.41e-08	5.39e-07
155	ENSG00000223478	AL441992.1	106.652	1.19853	0.211445	5.66828	1.44e-08	5.48e-07
156	ENSG00000255774	AP000439.2	8.75998	-3.69718	0.652801	-5.66357	1.48e-08	5.57e-07
157	ENSG00000264785	AC005722.3	12.7992	-5.25676	0.928232	-5.6632	1.49e-08	5.57e-07
158	ENSG00000205885	C1RL-AS1	177.096	1.89725	0.335448	5.65588	1.55e-08	5.78e-07
159	ENSG00000235897	TM4SF19-AS1	53.9927	2.58606	0.457507	5.65251	1.58e-08	5.86e-07
160	ENSG00000250103	PANCR	26.5131	-4.23198	0.74891	-5.65085	1.6e-08	5.88e-07
161	ENSG00000260086	AC007611.1	19.8546	1.7875	0.316424	5.64906	1.61e-08	5.9e-07
162	ENSG00000274956	UG0898H09	42.6865	-3.95719	0.70066	-5.64781	1.63e-08	5.91e-07
163	ENSG00000198221	AFDN-AS1	39.542	-1.70713	0.303534	-5.62417	1.86e-08	6.74e-07
164	ENSG00000205562	AL049775.1	41.0191	2.72903	0.485376	5.62251	1.88e-08	6.76e-07
165	ENSG00000260597	AC012531.1	4.20011	4.24061	0.755138	5.61568	1.96e-08	6.99e-07
166	ENSG00000232023	LINC01807	19.9157	4.57321	0.815037	5.61104	2.01e-08	7.14e-07
167	ENSG00000237560	LINC01497	23.7701	-3.60606	0.64357	-5.60322	2.1e-08	7.42e-07
168	ENSG00000222032	AC112721.2	5.2867	3.70985	0.662512	5.59967	2.15e-08	7.53e-07
169	ENSG00000230836	LINC01293	14.1997	3.26773	0.584423	5.59138	2.25e-08	7.86e-07
170	ENSG00000261040	WFDC21P	4181	-3.066	0.54877	-5.58703	2.31e-08	8.01e-07
171	ENSG00000236064	AL034399.2	12.3162	3.6066	0.646228	5.581	2.39e-08	8.24e-07
172	ENSG00000236081	ELFN1-AS1	16.3823	3.89217	0.69809	5.57546	2.47e-08	8.46e-07
173	ENSG00000245281	AC124242.1	20.5568	-1.71966	0.309039	-5.56454	2.63e-08	8.95e-07
174	ENSG00000232855	AF165147.1	38.4679	2.1426	0.386633	5.5417	3e-08	1.01e-06
175	ENSG00000259319	AF111167.2	89.7964	-1.64446	0.297102	-5.535	3.11e-08	1.05e-06
176	ENSG00000276851	AC002401.4	54.4114	2.49773	0.451475	5.53238	3.16e-08	1.06e-06
177	ENSG00000224897	POT1-AS1	18.9309	2.42615	0.438652	5.53093	3.19e-08	1.06e-06
178	ENSG00000267254	ZNF790-AS1	22.9176	-2.1469	0.38936	-5.51391	3.51e-08	1.16e-06
179	ENSG00000229656	AL365203.1	15.8222	3.53128	0.641069	5.50842	3.62e-08	1.19e-06
180	ENSG00000272106	AL691432.2	350.247	-1.47703	0.268381	-5.50347	3.72e-08	1.22e-06
181	ENSG00000256751	PLBD1-AS1	52.3587	-2.31146	0.421201	-5.48779	4.07e-08	1.33e-06
182	ENSG00000177234	LINC01561	8.02161	3.71006	0.677831	5.47343	4.41e-08	1.42e-06
183	ENSG00000250519	AP002784.1	10.2912	3.04713	0.556713	5.47342	4.41e-08	1.42e-06
184	ENSG00000204792	LINC01291	116.647	1.38079	0.253796	5.44056	5.31e-08	1.7e-06
185	ENSG00000236830	CBR3-AS1	214.223	-1.67524	0.307973	-5.43957	5.34e-08	1.7e-06
186	ENSG00000273132	AL355312.3	120.768	-2.7475	0.505257	-5.43782	5.39e-08	1.71e-06
187	ENSG00000230825	AC005532.1	29.3545	-2.85432	0.52552	-5.43142	5.59e-08	1.76e-06
188	ENSG00000246375	AC107067.1	11.3562	-2.94108	0.541969	-5.42666	5.74e-08	1.8e-06
189	ENSG00000275437	AL121832.3	12.7294	1.91268	0.35296	5.41897	5.99e-08	1.87e-06
190	ENSG00000233967	AL359715.2	35.8218	-2.26982	0.418929	-5.41815	6.02e-08	1.87e-06
191	ENSG00000273004	AL078644.1	21.889	1.95711	0.361324	5.4165	6.08e-08	1.88e-06
192	ENSG00000239911	PRKAG2-AS1	48.1975	-1.97654	0.365087	-5.41388	6.17e-08	1.89e-06
193	ENSG00000255794	RMST	12.7241	-4.43689	0.820126	-5.41	6.3e-08	1.93e-06
194	ENSG00000258689	LINC01269	102.933	-3.09292	0.572168	-5.4056	6.46e-08	1.96e-06
195	ENSG00000231346	LINC01160	60.5498	3.15839	0.585216	5.39696	6.78e-08	2.05e-06
196	ENSG00000260711	AL121839.2	81.1697	-2.2085	0.409676	-5.39084	7.01e-08	2.11e-06
197	ENSG00000233429	HOTAIRM1	114.902	2.03927	0.378436	5.38868	7.1e-08	2.13e-06
198	ENSG00000225342	AC079630.1	19.8801	-2.43144	0.451938	-5.38004	7.45e-08	2.22e-06
199	ENSG00000257219	LINC02407	25.1702	3.129	0.582585	5.37089	7.84e-08	2.32e-06
200	ENSG00000250697	AC010343.3	33.0945	3.49576	0.65138	5.36671	8.02e-08	2.36e-06
201	ENSG00000268941	LINC01711	11.1127	3.71357	0.693824	5.35232	8.68e-08	2.55e-06
202	ENSG00000273186	AL359091.4	23.5324	2.54893	0.476878	5.34503	9.04e-08	2.64e-06
203	ENSG00000253474	AC022568.1	9.4258	-3.57909	0.671916	-5.32669	1e-07	2.91e-06
204	ENSG00000229334	AC046143.1	46.5259	1.87526	0.35299	5.31251	1.08e-07	3.13e-06
205	ENSG00000250548	AL355916.1	14.5481	2.20853	0.417455	5.29046	1.22e-07	3.51e-06
206	ENSG00000163364	LINC01116	146.858	2.65311	0.502142	5.28358	1.27e-07	3.63e-06
207	ENSG00000163915	IGF2BP2-AS1	8.83204	3.1296	0.592441	5.28255	1.27e-07	3.63e-06
208	ENSG00000225205	AC078883.1	55.4534	1.64768	0.314292	5.24252	1.58e-07	4.49e-06
209	ENSG00000277619	AC008406.3	29.1498	-1.9508	0.373024	-5.22969	1.7e-07	4.78e-06
210	ENSG00000258604	AL161668.3	21.527	-3.75683	0.718502	-5.22869	1.71e-07	4.78e-06
211	ENSG00000166770	ZNF667-AS1	207.272	-1.78698	0.341771	-5.2286	1.71e-07	4.78e-06
212	ENSG00000229891	LINC01315	121.523	-2.59645	0.497767	-5.21619	1.83e-07	5.08e-06
213	ENSG00000267868	AL356740.1	11.8842	-3.30338	0.633885	-5.21132	1.87e-07	5.19e-06
214	ENSG00000251281	AC034223.2	13.2646	3.93022	0.759462	5.175	2.28e-07	6.28e-06
215	ENSG00000255345	AP002957.1	3.83673	3.73864	0.72351	5.16737	2.37e-07	6.52e-06
216	ENSG00000250451	HOXC-AS1	4.18139	3.71043	0.718342	5.16527	2.4e-07	6.56e-06
217	ENSG00000267073	AC005256.1	5.08268	3.72862	0.723392	5.15436	2.54e-07	6.92e-06
218	ENSG00000259840	Z97653.1	14.5659	-2.95381	0.573311	-5.15221	2.57e-07	6.97e-06
219	ENSG00000237949	LINC00844	8.48475	-3.55772	0.691041	-5.14834	2.63e-07	7.08e-06
220	ENSG00000267709	AC024592.2	35.1038	-2.6252	0.510007	-5.14739	2.64e-07	7.08e-06
221	ENSG00000246022	ALDH1L1-AS2	33.788	-3.46052	0.674464	-5.13077	2.89e-07	7.67e-06
222	ENSG00000225383	SFTA1P	89.2082	3.18344	0.620463	5.13075	2.89e-07	7.67e-06
223	ENSG00000233885	YEATS2-AS1	28.258	1.62681	0.317204	5.12859	2.92e-07	7.73e-06
224	ENSG00000231407	AL354732.1	18.7617	2.08855	0.407404	5.1265	2.95e-07	7.78e-06
225	ENSG00000272068	AL365181.2	16.6737	2.46529	0.480978	5.12558	2.97e-07	7.78e-06
226	ENSG00000225313	AL513327.1	38.1637	1.68156	0.3285	5.11891	3.07e-07	8.03e-06
227	ENSG00000254343	AC091563.1	236.838	-2.45043	0.479074	-5.11493	3.14e-07	8.16e-06
228	ENSG00000270659	AC079610.2	22.357	-1.88643	0.368881	-5.11392	3.16e-07	8.17e-06
229	ENSG00000278709	NKILA	75.5012	1.92639	0.377788	5.09914	3.41e-07	8.79e-06
230	ENSG00000258763	AC122685.1	26.0825	3.47159	0.681045	5.09745	3.44e-07	8.83e-06
231	ENSG00000257253	AC131157.1	5.80908	3.15966	0.622072	5.07925	3.79e-07	9.68e-06
232	ENSG00000248458	AL139147.1	8.11485	3.79615	0.751124	5.05395	4.33e-07	1.1e-05
233	ENSG00000235280	MCF2L-AS1	37.5712	-2.74687	0.544195	-5.04759	4.47e-07	1.13e-05
234	ENSG00000270175	AC023509.4	45.6141	-1.25746	0.249191	-5.04616	4.51e-07	1.14e-05
235	ENSG00000278107	AC027575.4	15.6616	-1.44039	0.285552	-5.04422	4.55e-07	1.14e-05
236	ENSG00000246465	AC138904.1	11.6445	-2.12885	0.422952	-5.03331	4.82e-07	1.21e-05
237	ENSG00000272476	AL024507.2	46.0306	1.83388	0.36592	5.0117	5.4e-07	1.34e-05
238	ENSG00000278921	EPB41L4A-AS2	56.4481	-1.61327	0.322179	-5.00736	5.52e-07	1.37e-05
239	ENSG00000250920	AC105460.1	578.141	4.9228	0.987059	4.98734	6.12e-07	1.51e-05
240	ENSG00000225077	LINC00337	19.5513	1.57245	0.315948	4.97692	6.46e-07	1.59e-05
241	ENSG00000226419	SLC16A1-AS1	179.269	1.51221	0.304075	4.97317	6.59e-07	1.61e-05
242	ENSG00000256802	AC022613.1	18.0377	3.04076	0.611981	4.96872	6.74e-07	1.64e-05
243	ENSG00000276107	AC037198.2	13.9684	2.31038	0.465038	4.96815	6.76e-07	1.64e-05
244	ENSG00000229852	AC019205.2	240.687	1.66113	0.334414	4.96727	6.79e-07	1.64e-05
245	ENSG00000256802	AC022613.1	18.0377	3.04076	0.611981	4.96872	6.73959e-07	1.64225e-05
246	ENSG00000259712	AC023906.5	10.5251	2.47184	0.498321	4.96034	7.04e-07	1.7e-05
247	ENSG00000116883	AL591845.1	102.446	1.5181	0.306758	4.94886	7.47e-07	1.79e-05
248	ENSG00000259306	AC020891.2	16.0021	2.51643	0.508567	4.94808	7.5e-07	1.79e-05
249	ENSG00000267417	AC138474.1	6.82592	-3.53994	0.717961	-4.93055	8.2e-07	1.95e-05
250	ENSG00000205106	DKFZp779M0652	18.8115	-2.2563	0.457819	-4.92837	8.29e-07	1.97e-05
251	ENSG00000253931	AC105118.1	12.7213	3.87836	0.787525	4.92475	8.45e-07	1.99e-05
252	ENSG00000226644	AL121899.1	60.0828	-2.24307	0.455757	-4.92164	8.58e-07	2.02e-05
253	ENSG00000254369	HOXA-AS3	7.01588	3.89706	0.79196	4.92078	8.62e-07	2.02e-05
254	ENSG00000246859	STARD4-AS1	55.8976	1.62224	0.330311	4.91124	9.05e-07	2.11e-05
255	ENSG00000271420	AL109936.2	14.6195	-1.91646	0.391174	-4.89925	9.62e-07	2.24e-05
256	ENSG00000264016	AC015908.3	9.25988	-2.31518	0.472869	-4.89604	9.78e-07	2.26e-05
257	ENSG00000255216	AP001360.2	8.14234	-3.64494	0.746159	-4.88493	1.03e-06	2.39e-05
258	ENSG00000266916	ZNF793-AS1	31.4627	-1.84031	0.377066	-4.88061	1.06e-06	2.43e-05
259	ENSG00000231560	CLEC12A-AS1	18.9561	3.2029	0.656358	4.8798	1.06e-06	2.43e-05
260	ENSG00000250131	AC078881.1	13.8769	-1.79581	0.368196	-4.87731	1.08e-06	2.45e-05
261	ENSG00000228775	WEE2-AS1	39.2738	-1.27471	0.261714	-4.8706	1.11e-06	2.53e-05
262	ENSG00000233411	AL359962.1	10.8455	-1.93088	0.396862	-4.86538	1.14e-06	2.58e-05
263	ENSG00000267523	AC008735.2	21.3066	1.63885	0.33695	4.86378	1.15e-06	2.6e-05
264	ENSG00000272143	FGF14-AS2	51.6903	-1.39088	0.286025	-4.86279	1.16e-06	2.6e-05
265	ENSG00000272274	LINC00551	4.40929	-3.27523	0.673602	-4.86227	1.16e-06	2.6e-05
266	ENSG00000245614	DDX11-AS1	23.2502	1.74414	0.359007	4.85822	1.18e-06	2.64e-05
267	ENSG00000240063	AC069431.1	11.1748	-2.53823	0.522722	-4.85581	1.2e-06	2.66e-05
268	ENSG00000251076	AC104126.1	15.1535	-3.71455	0.765174	-4.85451	1.21e-06	2.66e-05
269	ENSG00000267390	AC036176.1	50.737	-1.44024	0.296706	-4.85411	1.21e-06	2.66e-05
270	ENSG00000254024	AP001207.3	45.4042	-2.63219	0.542833	-4.849	1.24e-06	2.72e-05
271	ENSG00000223797	ENTPD3-AS1	98.7653	-1.17396	0.242752	-4.83604	1.32e-06	2.9e-05
272	ENSG00000247402	AC099487.1	4.59794	3.49489	0.724292	4.82526	1.4e-06	3.05e-05
273	ENSG00000267147	LINC01842	17.4125	3.01665	0.62552	4.82263	1.42e-06	3.08e-05
274	ENSG00000232043	AL133230.1	8.97895	2.17851	0.452164	4.81797	1.45e-06	3.14e-05
275	ENSG00000245466	AL357153.1	24.66	-2.30314	0.478096	-4.81732	1.45e-06	3.14e-05
276	ENSG00000267296	CEBPA-AS1	96.9189	-1.23732	0.256901	-4.81633	1.46e-06	3.14e-05
277	ENSG00000228952	LINC02041	9.12116	3.53186	0.73354	4.81481	1.47e-06	3.15e-05
278	ENSG00000240476	LINC00973	10.8732	4.07944	0.847465	4.8137	1.48e-06	3.16e-05
279	ENSG00000236311	TLX1NB	13.1258	-4.21648	0.876493	-4.81063	1.5e-06	3.2e-05
280	ENSG00000249378	LINC01060	9.98298	2.58094	0.537202	4.80442	1.55e-06	3.29e-05
281	ENSG00000263400	TMEM220-AS1	23.9131	-1.65823	0.345345	-4.80166	1.57e-06	3.31e-05
282	ENSG00000261326	LINC01355	69.9619	1.58525	0.330167	4.80135	1.58e-06	3.31e-05
283	ENSG00000232977	LINC00327	35.2443	-1.86771	0.389127	-4.79973	1.59e-06	3.33e-05
284	ENSG00000206532	AC117402.1	12.9482	2.7183	0.566996	4.79421	1.63e-06	3.41e-05
285	ENSG00000258545	RHOXF1-AS1	75.7929	-2.25161	0.470145	-4.78918	1.67e-06	3.48e-05
286	ENSG00000253163	AC109479.1	3.3134	3.56891	0.74552	4.78714	1.69e-06	3.51e-05
287	ENSG00000263745	AP005230.1	41.5197	2.22689	0.467024	4.76825	1.86e-06	3.84e-05
288	ENSG00000250546	AC079160.1	15.3005	3.57124	0.749797	4.76295	1.91e-06	3.93e-05
289	ENSG00000232680	AC002511.1	15.2122	-3.04134	0.639958	-4.75241	2.01e-06	4.12e-05
290	ENSG00000236120	AC110995.1	45.7462	2.98346	0.628002	4.75072	2.03e-06	4.14e-05
291	ENSG00000260454	AL355607.2	3.3792	3.72592	0.784519	4.74931	2.04e-06	4.16e-05
292	ENSG00000261488	AC128688.2	37.1006	1.82783	0.384919	4.74861	2.05e-06	4.16e-05
293	ENSG00000253616	AC107959.3	25.7956	2.39922	0.505415	4.74703	2.06e-06	4.18e-05
294	ENSG00000258910	LINC01956	5.5241	3.23196	0.681312	4.74372	2.1e-06	4.23e-05
295	ENSG00000250682	LINC00491	50.3766	2.55502	0.538757	4.74245	2.11e-06	4.24e-05
296	ENSG00000273958	AC009560.1	6.24614	-2.68505	0.567336	-4.73274	2.22e-06	4.42e-05
297	ENSG00000275645	AC068338.3	10.2263	-1.87116	0.39537	-4.73269	2.22e-06	4.42e-05
298	ENSG00000280206	AC026401.3	556.42	1.50266	0.317637	4.73074	2.24e-06	4.44e-05
299	ENSG00000229699	AL161636.1	11.1801	-2.68723	0.568637	-4.72573	2.29e-06	4.53e-05
300	ENSG00000233589	AL138789.1	77.2592	3.43034	0.72616	4.72395	2.31e-06	4.56e-05
301	ENSG00000261051	AC107021.2	17.2807	1.71118	0.362747	4.71728	2.39e-06	4.69e-05
302	ENSG00000229953	AL590666.2	31.2652	2.65551	0.563152	4.71544	2.41e-06	4.72e-05
303	ENSG00000259868	AL163952.1	7.55585	2.98768	0.635678	4.69999	2.6e-06	5.05e-05
304	ENSG00000272567	AC109347.2	12.8898	-1.57394	0.3349	-4.69974	2.6e-06	5.05e-05
305	ENSG00000269887	AL391001.1	17.2375	-1.91142	0.406719	-4.6996	2.61e-06	5.05e-05
306	ENSG00000235277	AF127577.3	6.1662	3.48145	0.742078	4.69149	2.71e-06	5.24e-05
307	ENSG00000267078	AC015802.1	9.27915	1.92839	0.411326	4.68822	2.76e-06	5.3e-05
308	ENSG00000260260	SNHG19	429.04	-1.25745	0.268381	-4.68534	2.79e-06	5.36e-05
309	ENSG00000224116	INHBA-AS1	10.8071	3.28593	0.702658	4.67643	2.92e-06	5.58e-05
310	ENSG00000214708	AC116407.1	19.8574	-2.20263	0.471518	-4.67137	2.99e-06	5.7e-05
311	ENSG00000228126	FALEC	22.5961	-2.62234	0.561779	-4.66791	3.04e-06	5.78e-05
312	ENSG00000205334	LINC01460	12.0145	3.1843	0.68283	4.66338	3.11e-06	5.89e-05
313	ENSG00000234902	AC007879.3	4.75582	2.91551	0.625426	4.66165	3.14e-06	5.92e-05
314	ENSG00000255198	SNHG9	181.839	-1.23009	0.265096	-4.64018	3.48e-06	6.55e-05
315	ENSG00000225886	AL445490.1	13.0712	2.92112	0.629843	4.63785	3.52e-06	6.6e-05
316	ENSG00000204528	PSORS1C3	9.66432	2.74589	0.594378	4.61977	3.84e-06	7.18e-05
317	ENSG00000268030	AC005253.1	27.9892	1.33915	0.290249	4.61381	3.95e-06	7.36e-05
318	ENSG00000180769	WDFY3-AS2	85.0639	-1.26819	0.27489	-4.61346	3.96e-06	7.36e-05
319	ENSG00000225764	P3H2-AS1	15.5282	2.91274	0.631603	4.61166	3.99e-06	7.4e-05
320	ENSG00000263812	LINC00908	25.4905	-2.28089	0.495677	-4.60157	4.19e-06	7.72e-05
321	ENSG00000224271	AL117329.1	19.2188	2.21349	0.481184	4.60009	4.22e-06	7.75e-05
322	ENSG00000224568	LINC01886	34.6163	-2.62266	0.570865	-4.59419	4.34e-06	7.95e-05
323	ENSG00000225742	LINC02036	12.0359	-2.80327	0.611361	-4.58529	4.53e-06	8.27e-05
324	ENSG00000254417	ANO1-AS2	7.58479	3.84089	0.837972	4.58356	4.57e-06	8.31e-05
325	ENSG00000229152	ANKRD10-IT1	77.6382	1.58627	0.346148	4.58265	4.59e-06	8.32e-05
326	ENSG00000253706	AC011632.1	29.7163	3.60488	0.786967	4.58073	4.63e-06	8.37e-05
327	ENSG00000231638	LUARIS	68.2821	2.78564	0.609397	4.57114	4.85e-06	8.74e-05
328	ENSG00000256955	AC131009.2	2.51228	3.47729	0.76147	4.56655	4.96e-06	8.91e-05
329	ENSG00000257702	LBX2-AS1	157.898	1.52592	0.334574	4.56079	5.1e-06	9.13e-05
330	ENSG00000248994	AC126768.2	56.6845	1.57621	0.346345	4.55097	5.34e-06	9.53e-05
331	ENSG00000093100	AC016026.1	5.59305	2.80152	0.616006	4.54788	5.42e-06	9.62e-05
332	ENSG00000260572	AC069224.1	39.0079	-1.82992	0.402369	-4.54786	5.42e-06	9.62e-05
333	ENSG00000203999	LINC01270	21.6652	1.2674	0.278754	4.54667	5.45e-06	9.63e-05
334	ENSG00000234478	ACBD3-AS1	55.6675	-2.31144	0.508424	-4.54629	5.46e-06	9.63e-05
335	ENSG00000249249	AC010226.1	26.3144	-1.6226	0.357117	-4.54361	5.53e-06	9.73e-05
336	ENSG00000228798	AP000473.1	9.35442	-2.50732	0.551939	-4.54276	5.55e-06	9.74e-05
337	ENSG00000281706	LINC01012	13.2118	1.88007	0.415823	4.52132	6.15e-06	0.000107463
338	ENSG00000271947	AC017076.1	3.8037	3.01481	0.667403	4.51722	6.27e-06	0.000109243
339	ENSG00000250748	AC025419.1	7.39959	2.80308	0.620787	4.51537	6.32e-06	0.000109877
340	ENSG00000224307	AL161785.1	36.5776	-1.58851	0.352	-4.51281	6.4e-06	0.000110887
341	ENSG00000250222	AC008443.5	27.0263	-1.53396	0.340514	-4.50485	6.64e-06	0.000114794
342	ENSG00000251179	TMEM92-AS1	7.98518	2.42559	0.541698	4.47775	7.54e-06	0.000129615
343	ENSG00000231335	AC121158.1	6.9847	-3.88883	0.869154	-4.47427	7.67e-06	0.000130982
344	ENSG00000229970	AC007128.1	8.41297	3.43243	0.767565	4.47184	7.75e-06	0.000132076
345	ENSG00000231574	LINC02015	11.1027	3.31346	0.741057	4.47127	7.78e-06	0.000132076
346	ENSG00000232324	AC008440.3	10.8841	3.16713	0.710472	4.45778	8.28e-06	0.000140259
347	ENSG00000249743	AC116345.1	25.9425	-2.74221	0.615241	-4.45713	8.31e-06	0.000140286
348	ENSG00000267201	LINC01775	5.66503	2.5607	0.574835	4.45467	8.4e-06	0.000141499
349	ENSG00000253161	LINC01605	432.366	1.87963	0.422937	4.44423	8.82e-06	0.00014813
350	ENSG00000267313	KC6	51.1768	3.31391	0.746078	4.44177	8.92e-06	0.000149407
351	ENSG00000262188	LINC01978	7.90177	-2.45255	0.552302	-4.4406	8.97e-06	0.000149773
352	ENSG00000269821	KCNQ1OT1	90.8073	1.21361	0.273334	4.44003	8.99e-06	0.000149773
353	ENSG00000279529	AC008764.8	13.2779	1.28263	0.289025	4.43778	9.09e-06	0.000150927
354	ENSG00000249916	AC119150.1	3.68904	3.28225	0.740238	4.43404	9.25e-06	0.000153139
355	ENSG00000267653	AC002546.2	8.15339	-2.95209	0.666363	-4.43016	9.42e-06	0.00015549
356	ENSG00000278266	AC079949.2	31.5263	1.87875	0.424664	4.42407	9.69e-06	0.00015949
357	ENSG00000280734	LINC01232	141.896	1.25799	0.284424	4.42295	9.74e-06	0.000159883
358	ENSG00000231412	AC005392.2	231.768	-3.16525	0.716212	-4.41942	9.9e-06	0.000162061
359	ENSG00000237609	AF064858.2	4.33753	3.06057	0.692811	4.41761	9.98e-06	0.000162548
360	ENSG00000224057	EGFR-AS1	12.7309	2.37119	0.536762	4.41758	9.98e-06	0.000162548
361	ENSG00000227053	AC105446.1	19.4446	2.46167	0.558359	4.40877	1.04e-05	0.000168844
362	ENSG00000275155	AC027348.1	4.39809	-2.95484	0.671194	-4.40236	1.07e-05	0.000173434
363	ENSG00000230499	AC108463.2	4.1542	3.11849	0.70926	4.39683	1.1e-05	0.000177425
364	ENSG00000272872	AP000525.1	6.98159	3.33739	0.760054	4.391	1.13e-05	0.000181537
365	ENSG00000253746	AC091182.2	121.918	2.49306	0.567809	4.39067	1.13e-05	0.000181537
366	ENSG00000236651	DLX2-AS1	5.6634	2.8184	0.642004	4.39001	1.13e-05	0.000181598
367	ENSG00000256969	AC007207.2	2.65153	-3.90283	0.892894	-4.37099	1.24e-05	0.000196623
368	ENSG00000274627	AC092123.2	69.1834	1.09719	0.25102	4.37093	1.24e-05	0.000196623
369	ENSG00000236915	AL356270.1	8.5135	-3.30833	0.75712	-4.36963	1.24e-05	0.000197267
370	ENSG00000225975	LINC01534	22.5106	-1.23933	0.283907	-4.36528	1.27e-05	0.000200701
371	ENSG00000261572	AC097639.1	37.2574	-1.45301	0.333284	-4.35968	1.3e-05	0.000205355
372	ENSG00000260466	AC126696.2	10.34	-3.01739	0.692784	-4.35546	1.33e-05	0.000208566
373	ENSG00000229373	LINC00452	3.01089	3.51558	0.80723	4.35512	1.33e-05	0.000208566
374	ENSG00000244649	LINC02086	23.6421	3.12585	0.719071	4.34706	1.38e-05	0.000215677
375	ENSG00000249684	AC106795.2	44.8032	-2.13614	0.491449	-4.34662	1.38e-05	0.000215677
376	ENSG00000272168	CASC15	150.342	1.51589	0.34889	4.34488	1.39e-05	0.000216822
377	ENSG00000253154	AC100801.1	62.199	3.2678	0.753282	4.33809	1.44e-05	0.000223044
378	ENSG00000183154	AC138356.1	13.8948	-2.03073	0.468385	-4.33561	1.45e-05	0.000224984
379	ENSG00000224318	CHL1-AS2	7.30157	-2.16952	0.500605	-4.33379	1.47e-05	0.000226255
380	ENSG00000245573	BDNF-AS	65.0566	-1.18868	0.274343	-4.33281	1.47e-05	0.000226681
381	ENSG00000226738	U62317.1	68.6514	2.75631	0.636295	4.33181	1.48e-05	0.000227124
382	ENSG00000266729	DSG1-AS1	203.527	-3.7784	0.872506	-4.33051	1.49e-05	0.00022787
383	ENSG00000258955	LINC00519	94.4756	2.13363	0.492868	4.32901	1.5e-05	0.000228837
384	ENSG00000277247	AC083809.1	9.17818	2.96564	0.685577	4.32576	1.52e-05	0.000231649
385	ENSG00000224260	AL023754.1	19.2566	2.51454	0.581541	4.32392	1.53e-05	0.000232987
386	ENSG00000224186	C5orf66	135.436	-1.31044	0.303314	-4.32042	1.56e-05	0.000236104
387	ENSG00000230061	TRPM2-AS	25.7486	2.95545	0.684271	4.31912	1.57e-05	0.000236892
388	ENSG00000261662	AL359752.1	55.9212	-1.19325	0.276804	-4.3108	1.63e-05	0.000245365
389	ENSG00000273160	AL359962.2	5.65003	-1.99384	0.462765	-4.30854	1.64e-05	0.000247252
390	ENSG00000237721	AF064858.3	10.3094	2.08755	0.485011	4.30412	1.68e-05	0.00025101
391	ENSG00000223725	AC009226.1	6.3236	2.36151	0.548667	4.30408	1.68e-05	0.00025101
392	ENSG00000248787	AC092903.2	5.06014	2.55937	0.594724	4.30346	1.68e-05	0.00025108
393	ENSG00000244040	IL12A-AS1	17.3827	-2.92394	0.681476	-4.29059	1.78e-05	0.000265413
394	ENSG00000228216	AL355607.1	11.8201	2.61046	0.609691	4.2816	1.86e-05	0.000275676
395	ENSG00000248597	AC126768.1	5.28678	3.12903	0.731249	4.27902	1.88e-05	0.000277611
396	ENSG00000254153	AC103957.2	9.97441	-1.89727	0.443399	-4.27893	1.88e-05	0.000277611
397	ENSG00000269220	LINC00528	8.99503	2.07633	0.485438	4.27722	1.89e-05	0.000278952
398	ENSG00000251665	AC005920.3	3.30849	-3.42679	0.801261	-4.27675	1.9e-05	0.000278952
399	ENSG00000259146	AC005476.2	27.7258	-1.60425	0.375513	-4.27216	1.94e-05	0.000284059
400	ENSG00000204362	AL590644.1	15.1164	2.64002	0.618395	4.26915	1.96e-05	0.000286671
401	ENSG00000260757	AC093520.1	3.17591	3.2738	0.766876	4.26902	1.96e-05	0.000286671
402	ENSG00000232774	FLJ22447	43.8215	1.43471	0.336645	4.2618	2.03e-05	0.000295366
403	ENSG00000235314	LINC00957	155.284	-1.2631	0.296497	-4.26009	2.04e-05	0.000296491
404	ENSG00000235033	AL590999.1	23.4415	1.36213	0.31976	4.25985	2.05e-05	0.000296491
405	ENSG00000278899	AL358852.1	19.3405	-1.25959	0.295807	-4.25814	2.06e-05	0.000298039
406	ENSG00000205634	LINC00898	8.10368	2.91859	0.686123	4.25373	2.1e-05	0.000303229
407	ENSG00000232046	LINC01798	15.4871	-2.57383	0.605663	-4.24961	2.14e-05	0.000307724
408	ENSG00000228630	HOTAIR	17.3613	4.58679	1.07941	4.24935	2.14e-05	0.000307724
409	ENSG00000259523	AC022613.2	33.9501	-1.24984	0.294634	-4.24199	2.22e-05	0.000317116
410	ENSG00000257596	AC078778.1	6.6292	2.36223	0.556928	4.24153	2.22e-05	0.000317116
411	ENSG00000257925	AC008083.1	10.1847	2.83751	0.669601	4.23761	2.26e-05	0.000321155
412	ENSG00000254968	AP003063.1	5.48867	3.18216	0.751368	4.23516	2.28e-05	0.000323904
413	ENSG00000281376	ABALON	44.6919	1.63332	0.386007	4.23132	2.32e-05	0.000328693
414	ENSG00000272037	AP002907.1	11.4098	1.82214	0.431172	4.22603	2.38e-05	0.00033571
415	ENSG00000277511	AC116407.2	14.5504	1.46437	0.34708	4.2191	2.45e-05	0.00034536
416	ENSG00000235947	EGOT	16.3942	-1.82512	0.432638	-4.21857	2.46e-05	0.00034536
417	ENSG00000277496	AL357033.4	351.801	-1.88635	0.447455	-4.21573	2.49e-05	0.000348918
418	ENSG00000262823	AC127521.1	16.0229	-1.80413	0.428175	-4.21355	2.51e-05	0.000351473
419	ENSG00000249797	LINC02147	3.62702	-2.58795	0.614678	-4.21025	2.55e-05	0.000355796
420	ENSG00000258657	AL136018.1	46.6381	2.45069	0.582165	4.20962	2.56e-05	0.000355966
421	ENSG00000281327	LINC01338	5.60112	3.46293	0.823585	4.2047	2.61e-05	0.000362939
422	ENSG00000184809	B3GALT5-AS1	30.5145	-2.29122	0.546578	-4.19193	2.77e-05	0.000382965
423	ENSG00000257002	AP000438.1	5.19929	-3.36296	0.802333	-4.19148	2.77e-05	0.000382965
424	ENSG00000236039	AC019117.1	15.8651	3.50079	0.83553	4.18991	2.79e-05	0.000384723
425	ENSG00000275180	AC048341.3	13.3214	1.83787	0.438816	4.18826	2.81e-05	0.000386628
426	ENSG00000260541	AL031722.1	5.41532	-1.78804	0.427072	-4.18674	2.83e-05	0.000387436
427	ENSG00000224165	DNAJC27-AS1	39.9317	-1.28977	0.308336	-4.18299	2.88e-05	0.000392963
428	ENSG00000263508	AC015908.2	3.08977	-3.03454	0.726065	-4.17944	2.92e-05	0.00039824
429	ENSG00000225243	AL021026.1	4.48101	-2.73516	0.655572	-4.17217	3.02e-05	0.000409626
430	ENSG00000233214	AC002511.2	9.71783	-2.80207	0.671641	-4.17198	3.02e-05	0.000409626
431	ENSG00000273650	AC100793.4	6.18141	-2.64678	0.635221	-4.16671	3.09e-05	0.000418251
432	ENSG00000260005	AC027601.1	31.7426	1.35087	0.324858	4.15833	3.21e-05	0.000432218
433	ENSG00000231764	DLX6-AS1	69.1287	2.08176	0.500643	4.15817	3.21e-05	0.000432218
434	ENSG00000263004	AC007114.1	65.5636	-1.07965	0.259936	-4.15352	3.27e-05	0.000440099
435	ENSG00000266588	AC006441.4	4.30568	-3.19066	0.771712	-4.13452	3.56e-05	0.000477046
436	ENSG00000261997	AC007336.1	7.42458	1.91535	0.463746	4.13016	3.63e-05	0.000485092
437	ENSG00000272695	GAS6-AS2	86.8008	1.75817	0.426107	4.12613	3.69e-05	0.000492557
438	ENSG00000273061	CDC37L1-AS1	15.2322	-1.39497	0.338192	-4.12477	3.71e-05	0.00049436
439	ENSG00000233452	STXBP5-AS1	86.7277	-1.41227	0.342656	-4.12153	3.76e-05	0.000500251
440	ENSG00000269927	AC004817.3	6.05996	3.02036	0.733241	4.11918	3.8e-05	0.000503106
441	ENSG00000177699	AC011944.1	5.35322	2.0751	0.504228	4.11541	3.86e-05	0.000510277
442	ENSG00000273243	Z82243.1	8.9498	1.75394	0.42641	4.11327	3.9e-05	0.000513877
443	ENSG00000266904	LINC00663	49.3988	-1.15782	0.281531	-4.11257	3.91e-05	0.000514293
444	ENSG00000177738	AC025171.1	189.607	1.20753	0.294062	4.10638	4.02e-05	0.000527114
445	ENSG00000255202	AL049629.1	26.9744	-2.16484	0.527292	-4.10558	4.03e-05	0.000527763
446	ENSG00000224513	AC109309.1	2.94097	-3.45579	0.842018	-4.10417	4.06e-05	0.000529821
447	ENSG00000271858	CYB561D2	30.0612	-1.70825	0.416654	-4.09992	4.13e-05	0.000538455
448	ENSG00000243004	AC005062.1	8.15653	-1.71602	0.420726	-4.07871	4.53e-05	0.000588733
449	ENSG00000231856	AL162377.1	74.622	-1.02509	0.251763	-4.07164	4.67e-05	0.000605545
450	ENSG00000236427	AL589986.2	12.573	-2.60467	0.640216	-4.06843	4.73e-05	0.00061262
451	ENSG00000261268	AC112236.1	30.0856	-2.25762	0.555287	-4.06568	4.79e-05	0.000618525
452	ENSG00000233901	LINC01503	456.944	1.09324	0.268945	4.06493	4.8e-05	0.000619186
453	ENSG00000228412	AL022068.1	25.4861	-1.96952	0.484974	-4.06108	4.88e-05	0.000628116
454	ENSG00000234286	AC006026.3	4.86312	-2.36135	0.581772	-4.05889	4.93e-05	0.000632662
455	ENSG00000253404	AC034243.1	9.24675	-2.07724	0.512056	-4.05667	4.98e-05	0.000637313
456	ENSG00000237643	AL365226.2	16.5341	-2.76817	0.683939	-4.0474	5.18e-05	0.000661665
457	ENSG00000258938	AL162311.3	22.7727	1.31118	0.324004	4.04682	5.19e-05	0.000661887
458	ENSG00000259826	AC072061.1	29.8832	-1.07043	0.264605	-4.04538	5.22e-05	0.000664516
459	ENSG00000268912	AC012313.5	45.009	-1.39405	0.344691	-4.04434	5.25e-05	0.000666057
460	ENSG00000277449	CEBPB-AS1	48.6433	-1.36118	0.336613	-4.04375	5.26e-05	0.00066631
461	ENSG00000262001	DLGAP1-AS2	51.7537	1.31363	0.325187	4.0396	5.35e-05	0.000676748
462	ENSG00000246451	AL049840.1	52.5202	1.15576	0.286205	4.03822	5.39e-05	0.000679305
463	ENSG00000281406	BLACAT1	170.8	1.8281	0.452951	4.03599	5.44e-05	0.000684344
464	ENSG00000255921	AC026310.2	3.77991	3.02931	0.751426	4.03142	5.54e-05	0.000696305
465	ENSG00000235790	AC114488.2	11.5019	1.97831	0.490927	4.02975	5.58e-05	0.000699796
466	ENSG00000271533	Z83843.1	69.3374	1.16087	0.288399	4.02523	5.69e-05	0.000711867
467	ENSG00000260249	AC007608.3	14.9375	-1.7415	0.432847	-4.02337	5.74e-05	0.000715998
468	ENSG00000229021	AL450992.1	7.2684	2.07106	0.515209	4.01984	5.82e-05	0.000725289
469	ENSG00000226237	GAS1RR	39.613	-1.7376	0.432322	-4.01923	5.84e-05	0.000725622
470	ENSG00000234362	LINC01914	8.04704	2.32109	0.578449	4.01261	6.01e-05	0.000744614
471	ENSG00000268460	AC006262.1	100.907	1.72716	0.430483	4.01215	6.02e-05	0.000744614
472	ENSG00000234199	LINC01191	3.7444	2.69303	0.671505	4.01044	6.06e-05	0.000748469
473	ENSG00000231290	APCDD1L-AS1	110.55	2.45036	0.611295	4.00847	6.11e-05	0.000753175
474	ENSG00000270093	AP000473.2	7.92178	-1.87984	0.46918	-4.00665	6.16e-05	0.000756386
475	ENSG00000249102	AC034223.1	8.66668	3.09082	0.771455	4.00649	6.16e-05	0.000756386
476	ENSG00000235180	LINC00601	3.65858	2.73301	0.682486	4.0045	6.21e-05	0.000761205
477	ENSG00000240498	CDKN2B-AS1	28.3809	1.78589	0.447185	3.99362	6.51e-05	0.000795341
478	ENSG00000237152	DLEU7-AS1	5.46376	2.0987	0.526228	3.9882	6.66e-05	0.000812064
479	ENSG00000278035	AL121895.2	7.68979	-1.73297	0.434663	-3.98693	6.69e-05	0.000813447
480	ENSG00000268307	LINC02560	437.004	-2.40893	0.604224	-3.98682	6.7e-05	0.000813447
481	ENSG00000229261	AL596223.1	5.81418	2.67176	0.670822	3.98281	6.81e-05	0.000825602
482	ENSG00000265399	AP005329.2	55.369	-1.01695	0.255816	-3.9753	7.03e-05	0.00085036
483	ENSG00000259675	AC018618.1	5.12783	-3.38297	0.852264	-3.96939	7.21e-05	0.000869972
484	ENSG00000238755	LINC02006	33.1025	-1.88798	0.476211	-3.96459	7.35e-05	0.000884807
485	ENSG00000255992	AC131009.1	8.04121	1.62257	0.409288	3.96439	7.36e-05	0.000884807
486	ENSG00000255568	BRWD1-AS2	19.2171	-1.26189	0.318454	-3.96256	7.42e-05	0.000889808
487	ENSG00000260941	LINC00622	11.2121	1.51137	0.381675	3.95984	7.5e-05	0.000898172
488	ENSG00000266088	AC004585.1	39.6773	1.6229	0.410077	3.95754	7.57e-05	0.000905055
489	ENSG00000224189	HAGLR	107.617	1.57821	0.398918	3.95621	7.61e-05	0.000908245
490	ENSG00000267659	LINC01482	42.2494	-2.38794	0.604577	-3.94978	7.82e-05	0.00093115
491	ENSG00000237870	AC073130.1	3.5347	2.98726	0.756511	3.94874	7.86e-05	0.000933328
492	ENSG00000255438	AL354813.1	3.82106	2.40303	0.608768	3.94737	7.9e-05	0.000936225
493	ENSG00000248874	C5orf17	4.97903	-2.27662	0.576792	-3.94704	7.91e-05	0.000936225
494	ENSG00000265933	LINC00668	119.565	3.63633	0.923582	3.9372	8.24e-05	0.000973493
495	ENSG00000253837	AC090197.1	10.1037	2.00126	0.508375	3.93659	8.26e-05	0.00097401
496	ENSG00000226601	AL359979.1	7.89425	-2.86355	0.729291	-3.92648	8.62e-05	0.00101385
497	ENSG00000229563	LINC01204	2.95475	3.07145	0.782744	3.92396	8.71e-05	0.0010225
498	ENSG00000268119	AC010615.2	9.56409	-1.32133	0.336843	-3.9227	8.76e-05	0.00102583
499	ENSG00000228778	AL513542.1	3.29274	-3.33252	0.850369	-3.91892	8.89e-05	0.00103627
500	ENSG00000273272	U62317.5	6.17346	1.84291	0.47027	3.91883	8.9e-05	0.00103627
501	ENSG00000246640	PICART1	45.1663	1.52166	0.389033	3.91139	9.18e-05	0.00106664
502	ENSG00000227906	SNAP25-AS1	7.61662	2.75105	0.703872	3.90844	9.29e-05	0.00107762
503	ENSG00000260051	AL031600.1	7.515	2.38393	0.610096	3.90747	9.33e-05	0.00107986
504	ENSG00000270372	AL162413.1	13.0849	4.76072	1.21971	3.90316	9.49e-05	0.00109713
505	ENSG00000245857	GS1-24F4.2	7.26686	-2.45386	0.628986	-3.90129	9.57e-05	0.00110348
506	ENSG00000265778	AC018413.1	45.9518	-1.06566	0.27342	-3.89754	9.72e-05	0.00111857
507	ENSG00000234147	AL035446.1	31.8139	2.27796	0.584807	3.89523	9.81e-05	0.00112539
508	ENSG00000225964	NRIR	5.62257	2.83519	0.727881	3.89512	9.81e-05	0.00112539
509	ENSG00000205913	SRRM2-AS1	28.5806	-1.20356	0.309235	-3.89206	9.94e-05	0.0011353
510	ENSG00000180066	C10orf91	56.1816	1.72574	0.443772	3.8888	0.00010074	0.00114844
511	ENSG00000235245	AL360181.2	19.4722	1.40687	0.362174	3.88451	0.000102538	0.00116669
512	ENSG00000269893	SNHG8	1436.64	-1.01302	0.260949	-3.88206	0.000103576	0.00117624
513	ENSG00000258559	AC005519.2	8.00517	1.95932	0.50509	3.87915	0.000104821	0.00118811
514	ENSG00000254338	MAFA-AS1	14.9268	2.56606	0.66196	3.87646	0.000105989	0.00119905
515	ENSG00000228649	SNHG26	109.225	1.13725	0.293477	3.8751	0.000106583	0.00120347
516	ENSG00000228393	LINC01004	30.4021	1.18228	0.305365	3.87171	0.000108073	0.00121798
517	ENSG00000222022	AC112721.1	2.32852	3.21026	0.829356	3.87079	0.000108485	0.00122031
518	ENSG00000232110	AL353751.1	5.07805	-1.96705	0.508613	-3.86749	0.000109962	0.00123457
519	ENSG00000275494	AC133552.6	49.6438	-1.44005	0.372704	-3.86378	0.000111647	0.00124988
520	ENSG00000259518	LINC01583	2.45629	2.94372	0.76192	3.86356	0.000111747	0.00124988
521	ENSG00000234477	AC004231.1	15.997	-2.17513	0.563442	-3.86043	0.000113188	0.00126362
522	ENSG00000260853	AC109460.2	15.4718	1.8653	0.483624	3.85692	0.000114823	0.00127945
523	ENSG00000255031	AP002807.1	24.6064	1.43402	0.371857	3.85637	0.000115085	0.00127997
524	ENSG00000269386	RAB11B-AS1	150.437	-1.00797	0.26149	-3.8547	0.00011587	0.00128473
525	ENSG00000248599	FLJ42969	21.0435	1.99796	0.518462	3.85364	0.000116377	0.00128709
526	ENSG00000272849	AC084018.1	16.9538	1.65496	0.429857	3.85002	0.000118108	0.00130381
527	ENSG00000277287	AL109976.1	143.813	-1.34988	0.351135	-3.84433	0.000120881	0.00133191
528	ENSG00000255856	AC069503.1	4.06429	2.69066	0.699996	3.84383	0.00012113	0.00133191
529	ENSG00000232677	LINC00665	540.698	-1.35722	0.353126	-3.84343	0.000121328	0.00133191
530	ENSG00000246095	LINC01096	6.81959	2.1986	0.572594	3.83973	0.000123172	0.00134892
531	ENSG00000231160	KLF3-AS1	40.6156	-1.20001	0.312551	-3.83941	0.000123333	0.00134892
532	ENSG00000247081	BAALC-AS1	113.14	1.39407	0.36363	3.83375	0.000126203	0.00137777
533	ENSG00000267423	AC005616.1	7.55357	-2.81646	0.735393	-3.82987	0.000128212	0.00139379
534	ENSG00000260997	AC004847.1	105.348	1.69077	0.441485	3.82974	0.000128278	0.00139379
535	ENSG00000205930	C21orf62-AS1	17.5988	-1.53135	0.399876	-3.82955	0.000128376	0.00139379
536	ENSG00000234756	AC024597.1	23.9409	-3.8459	1.00521	-3.82595	0.000130266	0.00141173
537	ENSG00000185847	LINC01405	401.017	-2.37055	0.619832	-3.8245	0.000131039	0.00141752
538	ENSG00000250007	AC087457.1	4.33668	3.01384	0.788549	3.822	0.000132372	0.00142932
539	ENSG00000237978	KCNMB2-AS1	130.651	1.99848	0.523322	3.81883	0.000134084	0.00144518
540	ENSG00000226659	AC021028.1	9.52682	1.65934	0.434621	3.8179	0.00013459	0.00144801
541	ENSG00000272235	AL590438.1	3.22935	3.03163	0.79474	3.81462	0.000136391	0.00146207
542	ENSG00000231999	FLJ27354	20.3734	1.2386	0.324784	3.8136	0.000136954	0.00146546
543	ENSG00000232725	U52111.1	7.37016	1.63858	0.429949	3.8111	0.000138351	0.00147773
544	ENSG00000267287	AC068473.3	35.5265	1.7425	0.457277	3.8106	0.000138629	0.00147804
545	ENSG00000203392	AC105020.1	23.9758	1.16791	0.30681	3.80662	0.00014088	0.00149935
546	ENSG00000223511	AL683807.1	4.88129	2.13643	0.562117	3.80068	0.000144297	0.00153297
547	ENSG00000237742	AL365259.1	10.0388	-1.78568	0.470168	-3.79797	0.000145886	0.00154707
548	ENSG00000271347	AC124312.5	10.0854	-1.54781	0.40765	-3.79692	0.000146506	0.00155087
549	ENSG00000223561	AC005165.1	146.663	-2.39334	0.631451	-3.79022	0.000150512	0.00158891
550	ENSG00000269933	AL031429.2	3.62565	-2.20962	0.583011	-3.79002	0.000150635	0.00158891
551	ENSG00000259023	LINC00524	3.85996	2.82583	0.745722	3.78939	0.000151015	0.00159009
552	ENSG00000260944	FOXC2-AS1	2.12242	3.20306	0.845401	3.78881	0.000151373	0.00159052
553	ENSG00000268081	AC123912.1	3.22187	-2.33798	0.617134	-3.78845	0.000151593	0.00159052
554	ENSG00000261064	LINC02256	10.3106	-1.60489	0.423763	-3.78724	0.000152331	0.00159516
555	ENSG00000260645	AL359715.3	16.6991	-1.64944	0.43557	-3.78684	0.000152574	0.00159516
556	ENSG00000225302	AC023283.1	135.09	-1.40557	0.37139	-3.78463	0.000153939	0.0016066
557	ENSG00000231246	AL445426.1	3.22252	-2.72343	0.720378	-3.78056	0.000156476	0.00163021
558	ENSG00000255495	AC145124.1	10.6115	-1.51166	0.399963	-3.77951	0.000157139	0.00163358
559	ENSG00000260910	LINC00565	12.6025	1.70997	0.452471	3.77917	0.000157351	0.00163358
560	ENSG00000280350	LINC01726	9.66981	-3.29292	0.872574	-3.7738	0.000160777	0.0016646
561	ENSG00000248693	LINC02100	4.40581	2.69467	0.71415	3.77325	0.000161133	0.0016646
562	ENSG00000255571	MIR9-3HG	213.984	1.8102	0.480674	3.76596	0.000165911	0.00171047
563	ENSG00000258101	AC010173.1	8.2448	1.48241	0.39395	3.76293	0.000167935	0.00172571
564	ENSG00000250116	AC018682.1	3.91719	2.06655	0.549195	3.76287	0.000167972	0.00172571
565	ENSG00000271930	AC016877.3	4.36778	2.47166	0.657248	3.76061	0.000169497	0.00173558
566	ENSG00000231760	AL355312.2	46.4964	1.12714	0.299725	3.76058	0.000169517	0.00173558
567	ENSG00000256001	AC079949.1	10.1101	1.99862	0.532777	3.75133	0.000175901	0.00179644
568	ENSG00000237187	NR2F1-AS1	109.132	1.40023	0.373287	3.75109	0.000176068	0.00179644
569	ENSG00000225684	FAM225B	16.1371	2.14283	0.571536	3.74925	0.000177365	0.00180657
570	ENSG00000258231	AC020637.1	20.4633	-2.21501	0.59147	-3.74492	0.000180451	0.00183485
571	ENSG00000258086	AC079313.1	3.63731	2.65613	0.709908	3.74151	0.000182919	0.00185675
572	ENSG00000244124	ATP1B3-AS1	11.4389	1.85639	0.49652	3.7388	0.000184901	0.00187047
573	ENSG00000277342	AC048344.4	5.65514	2.07891	0.557111	3.73159	0.000190274	0.00191989
574	ENSG00000197670	AL157838.1	20.2331	1.23764	0.331685	3.73138	0.000190434	0.00191989
575	ENSG00000245017	LINC02453	7.39061	-1.47995	0.397053	-3.72734	0.00019351	0.00194758
576	ENSG00000125804	FAM182A	12.385	-2.22601	0.597678	-3.72443	0.000195758	0.00196687
577	ENSG00000235939	AL138760.1	6.63695	-2.18418	0.587164	-3.71988	0.000199317	0.00199925
578	ENSG00000235257	ITGA9-AS1	80.6682	-1.07977	0.290712	-3.71423	0.000203825	0.002041
579	ENSG00000261183	SPINT1-AS1	471.692	-1.19426	0.321718	-3.71213	0.000205519	0.0020545
580	ENSG00000176753	C15orf56	13.098	-1.84903	0.498234	-3.71116	0.000206309	0.00205667
581	ENSG00000227094	AL512785.1	6.7862	2.59464	0.699172	3.71101	0.00020643	0.00205667
582	ENSG00000254349	MIR2052HG	10.4809	3.08222	0.83177	3.70562	0.000210873	0.00209741
583	ENSG00000230487	PSMG3-AS1	207.298	-1.0512	0.28386	-3.70323	0.000212873	0.00211375
584	ENSG00000224817	AC010789.1	6.08798	2.97993	0.80552	3.69939	0.000216119	0.00214239
585	ENSG00000267409	AC068473.4	6.26976	1.99465	0.539418	3.69778	0.000217495	0.00215244
586	ENSG00000229720	AL109924.2	2.8276	2.88355	0.781197	3.6912	0.000223203	0.00220524
587	ENSG00000167046	AL357033.1	31.2137	-1.95526	0.529811	-3.69049	0.000223821	0.00220767
588	ENSG00000255471	AP001528.2	35.941	-1.71588	0.465173	-3.68869	0.000225414	0.00221969
589	ENSG00000248740	LINC02428	10.0369	2.64257	0.716865	3.68628	0.000227553	0.00223704
590	ENSG00000251577	AC105460.2	10.0802	3.16719	0.859526	3.68482	0.000228868	0.00224247
591	ENSG00000273199	AP000692.2	31.7063	-1.36347	0.370056	-3.6845	0.000229153	0.00224247
592	ENSG00000272523	LINC01023	60.2011	-1.04016	0.282347	-3.68398	0.000229619	0.00224247
593	ENSG00000236345	AL354719.2	21.3668	1.99537	0.541707	3.68349	0.000230058	0.00224307
594	ENSG00000273521	AL162274.1	4.59962	2.19586	0.596555	3.6809	0.000232412	0.00226229
595	ENSG00000259107	LINC00911	5.41286	3.23827	0.880108	3.6794	0.000233788	0.00226824
596	ENSG00000257500	AC055736.1	25.044	2.31007	0.628382	3.67621	0.000236722	0.00229295
597	ENSG00000274929	AL157813.1	11.8456	-1.0181	0.27705	-3.67481	0.000238028	0.00230185
598	ENSG00000233554	B4GALT1-AS1	55.2204	-1.08203	0.2946	-3.67287	0.000239837	0.00231556
599	ENSG00000263786	AC022211.1	6.77469	1.60811	0.437996	3.67151	0.000241124	0.0023242
600	ENSG00000224269	AP000697.1	4.04653	-2.93796	0.800335	-3.67092	0.000241682	0.00232579
601	ENSG00000262921	AC118754.2	3.29306	-2.66966	0.728019	-3.66701	0.000245399	0.00235774
602	ENSG00000253741	AC108002.1	18.6383	1.00779	0.274924	3.66569	0.000246673	0.00236615
603	ENSG00000259495	AC016705.2	33.1426	-2.26417	0.617872	-3.66446	0.000247858	0.00237367
604	ENSG00000271826	PLS3-AS1	11.818	1.76655	0.482455	3.66157	0.00025067	0.00239673
605	ENSG00000270210	AC104695.2	51.1116	-1.18321	0.323196	-3.66097	0.000251266	0.00239856
606	ENSG00000189316	AC073349.1	5.38759	-2.18736	0.597561	-3.66048	0.000251744	0.00239907
607	ENSG00000227482	AL157702.2	3.96091	2.66091	0.727006	3.66009	0.000252129	0.00239907
608	ENSG00000267922	AC007785.1	15.5661	1.67445	0.457893	3.65686	0.00025532	0.0024229
609	ENSG00000256427	AC010175.1	2.84873	2.60785	0.713165	3.65673	0.000255451	0.0024229
610	ENSG00000258018	LINC02457	4.36847	2.753	0.753025	3.65592	0.000256258	0.00242667
611	ENSG00000224577	LINC01117	11.3534	1.99878	0.546848	3.65509	0.000257092	0.00243068
612	ENSG00000258945	AL049775.3	2.3918	2.82128	0.772318	3.65301	0.000259186	0.00244464
613	ENSG00000244300	GATA2-AS1	75.9877	1.72151	0.471283	3.6528	0.000259393	0.00244464
614	ENSG00000271996	AC019080.4	15.7363	2.18253	0.597627	3.65199	0.000260211	0.00244593
615	ENSG00000262681	AC005722.2	45.9152	2.06554	0.565613	3.65185	0.000260354	0.00244593
616	ENSG00000227533	SLC2A1-AS1	56.91	1.26103	0.34549	3.64997	0.000262274	0.00245353
617	ENSG00000257167	TMPO-AS1	101.782	1.14817	0.314582	3.64984	0.000262405	0.00245353
618	ENSG00000226476	LINC01748	33.8537	2.39047	0.657113	3.63783	0.000274944	0.00256672
619	ENSG00000267302	AC005702.1	11.7381	-1.4632	0.402403	-3.63615	0.000276741	0.00257944
620	ENSG00000272183	AC005041.3	7.37118	1.6895	0.464962	3.63363	0.000279463	0.00260071
621	ENSG00000259459	AC087525.1	52.025	-2.21547	0.609854	-3.63278	0.000280386	0.00260522
622	ENSG00000272979	AC093388.1	10.0405	1.35004	0.371995	3.6292	0.0002843	0.00263745
623	ENSG00000261659	Z92544.2	62.0493	-1.22681	0.338244	-3.62699	0.000286745	0.00265183
624	ENSG00000268621	IGFL2-AS1	184.43	1.83408	0.505734	3.62657	0.000287215	0.00265204
625	ENSG00000230176	LINC01433	2.57317	2.85448	0.787894	3.62292	0.000291296	0.0026813
626	ENSG00000258592	AL391152.1	4.74287	2.09566	0.578508	3.62253	0.00029174	0.0026813
627	ENSG00000248265	FLJ12825	7.43255	2.83749	0.783676	3.62074	0.000293762	0.0026957
628	ENSG00000205890	AC108134.1	84.3585	-1.54611	0.427164	-3.61947	0.000295207	0.00270477
629	ENSG00000270547	LINC01235	55.8697	2.27721	0.629648	3.61664	0.000298449	0.00273026
630	ENSG00000235121	AL645504.1	3.82028	2.36975	0.656391	3.61027	0.000305883	0.00279395
631	ENSG00000269925	Z98884.2	12.9562	1.1618	0.32194	3.60877	0.000307657	0.00280584
632	ENSG00000244383	FAM3D-AS1	2.85062	-2.48458	0.689299	-3.6045	0.000312757	0.00284797
633	ENSG00000259969	AL049838.1	26.2422	-1.44085	0.400065	-3.60153	0.000316348	0.00287624
634	ENSG00000226944	AL031847.1	7.67328	-1.78413	0.495517	-3.60054	0.000317552	0.00288277
635	ENSG00000258733	LINC02328	28.3616	1.61418	0.448553	3.59864	0.000319887	0.00289953
636	ENSG00000249494	AC008629.1	2.09456	-2.54288	0.707684	-3.59325	0.000326584	0.00295503
637	ENSG00000259721	AC090877.2	3.37628	2.84484	0.791794	3.59291	0.000327007	0.00295503
638	ENSG00000231528	FAM225A	39.1758	1.73672	0.484757	3.58266	0.000340117	0.00306882
639	ENSG00000258957	AL359317.2	4.90151	-1.71691	0.479362	-3.58166	0.000341423	0.00307592
640	ENSG00000261068	AL512274.1	1371.62	-1.89894	0.530776	-3.57767	0.000346667	0.00311842
641	ENSG00000251432	AC108062.1	34.073	-1.22815	0.344026	-3.56993	0.000357074	0.00320717
642	ENSG00000246877	DNM1P35	12.7919	1.38894	0.389539	3.56559	0.000363034	0.0032465
643	ENSG00000235703	LINC00894	26.9591	1.20615	0.338278	3.56555	0.000363095	0.0032465
644	ENSG00000272486	AC090922.1	18.6686	1.07249	0.301004	3.56304	0.00036659	0.00327281
645	ENSG00000259341	AC015660.1	20.9366	2.16835	0.608792	3.56173	0.000368425	0.00328424
646	ENSG00000232759	AC002480.2	12.0803	1.64543	0.462199	3.56	0.000370852	0.00330091
647	ENSG00000265678	AC129510.1	7.23471	1.70091	0.478591	3.55399	0.000379427	0.00336209
648	ENSG00000269696	AC005498.3	12.2045	-1.19893	0.337397	-3.55345	0.000380213	0.00336403
649	ENSG00000268734	AC245128.3	9.37465	2.35471	0.662803	3.55265	0.000381367	0.00336921
650	ENSG00000244161	FLNB-AS1	33.5947	1.14617	0.322883	3.54981	0.000385504	0.00339564
651	ENSG00000231652	AL590428.1	13.9983	1.05909	0.298506	3.54796	0.000388224	0.00341172
652	ENSG00000271714	AC010501.1	4.16361	-2.09821	0.591415	-3.54779	0.00038848	0.00341172
653	ENSG00000254290	AC124067.4	7.18967	-2.40378	0.677741	-3.54676	0.000390004	0.00342004
654	ENSG00000278341	AC138028.6	30.4807	1.20471	0.339812	3.54522	0.000392284	0.00343495
655	ENSG00000218416	PP14571	80.0546	-1.85938	0.524875	-3.54252	0.00039633	0.00345577
656	ENSG00000240240	BX664727.3	3.40102	-2.34356	0.661561	-3.54246	0.00039641	0.00345577
657	ENSG00000251381	LINC00958	1316.6	1.76607	0.498651	3.54169	0.000397573	0.00346081
658	ENSG00000229380	AC147651.1	12.1404	-2.76916	0.78288	-3.53714	0.000404478	0.00350862
659	ENSG00000231607	DLEU2	156.361	1.19354	0.337461	3.53683	0.000404957	0.00350862
660	ENSG00000204091	TDRG1	3.10066	-2.45642	0.694531	-3.53681	0.000404997	0.00350862
661	ENSG00000272468	AL021807.1	21.5132	1.50349	0.425133	3.53652	0.000405432	0.00350862
662	ENSG00000253477	AC012213.1	8.03355	2.22576	0.630505	3.53013	0.00041536	0.00358929
663	ENSG00000231769	AL035701.1	13.8709	-2.8609	0.81104	-3.52745	0.000419584	0.00362051
664	ENSG00000250958	LINC00492	10.1469	-2.98708	0.847099	-3.52624	0.000421499	0.00362903
665	ENSG00000236671	PRKG1-AS1	5.27626	1.98222	0.562162	3.52606	0.000421795	0.00362903
666	ENSG00000217455	AC073316.1	6.06144	2.22562	0.63147	3.52451	0.000424261	0.00364496
667	ENSG00000225472	AL136366.1	9.42267	-2.12058	0.602118	-3.52186	0.000428531	0.00367631
668	ENSG00000260871	AC093510.2	3.19566	-2.30068	0.653625	-3.51987	0.000431752	0.0036986
669	ENSG00000279345	Z98885.3	3.49393	2.12794	0.604685	3.5191	0.000433021	0.00370411
670	ENSG00000237125	HAND2-AS1	31.5275	-1.96582	0.558729	-3.51837	0.000434199	0.00370457
671	ENSG00000259527	LINC00052	17.4743	3.82087	1.08666	3.51617	0.000437813	0.00372895
672	ENSG00000261460	AC009690.2	16.8775	1.16475	0.331347	3.51519	0.000439445	0.00373749
673	ENSG00000272986	AC009570.1	19.1241	-1.28682	0.366427	-3.51182	0.000445053	0.00377976
674	ENSG00000231768	LINC01354	18.6915	-1.5741	0.448647	-3.50855	0.000450558	0.00382097
675	ENSG00000264569	AC137723.1	6.79295	-1.84861	0.526943	-3.50817	0.000451194	0.00382097
676	ENSG00000237813	AC002066.1	6.64186	2.32443	0.662826	3.50685	0.000453452	0.00383172
677	ENSG00000253307	AC011676.1	3.70862	2.27002	0.647343	3.50667	0.000453757	0.00383172
678	ENSG00000249740	OSMR-AS1	18.7695	1.15418	0.32956	3.50219	0.000461453	0.00389117
679	ENSG00000262903	AC027796.4	24.1438	1.44962	0.414066	3.50093	0.000463632	0.00389798
680	ENSG00000259370	AC103740.1	4.86642	2.17111	0.62028	3.50021	0.00046489	0.00389798
681	ENSG00000276248	AL442125.1	18.8656	1.31803	0.377104	3.49514	0.000473819	0.00396309
682	ENSG00000278445	AL137246.2	186.954	-3.74008	1.07011	-3.49504	0.000473993	0.00396309
683	ENSG00000258053	AC025575.2	21.3698	2.66385	0.763095	3.49086	0.000481477	0.00402
684	ENSG00000231028	LINC00271	11.68	-1.45414	0.416615	-3.49038	0.000482328	0.00402143
685	ENSG00000222012	AC005481.1	10.7369	1.99066	0.570679	3.48824	0.00048621	0.00404811
686	ENSG00000268287	AC008687.3	8.8309	1.64404	0.472055	3.48272	0.000496339	0.00412056
687	ENSG00000266869	AC005993.1	10.1022	2.79921	0.803901	3.48204	0.000497609	0.00412056
688	ENSG00000197291	RAMP2-AS1	38.7661	-1.44926	0.416217	-3.482	0.000497692	0.00412056
689	ENSG00000257252	AC124947.1	7.55179	-1.79645	0.518251	-3.46637	0.000527541	0.00435683
690	ENSG00000233029	AC244453.2	3.80662	-2.31863	0.668909	-3.46629	0.0005277	0.00435683
691	ENSG00000259590	AC015660.2	6.04214	3.10239	0.895456	3.46459	0.000531038	0.00437829
692	ENSG00000215374	FAM66B	13.4942	-1.41031	0.407792	-3.45841	0.000543384	0.00447006
693	ENSG00000222043	AC079305.1	23.6127	-1.57442	0.455363	-3.4575	0.000545218	0.00447652
694	ENSG00000163009	C2orf48	20.5811	1.97889	0.572656	3.45563	0.000549009	0.00450142
695	ENSG00000204876	AC021218.1	2.66916	2.31743	0.671226	3.45253	0.000555356	0.00454717
696	ENSG00000272821	U62317.3	305.368	1.20443	0.349049	3.45061	0.000559318	0.00457329
697	ENSG00000256546	AC156455.1	27.3937	1.93895	0.561981	3.45022	0.00056014	0.00457371
698	ENSG00000257605	AC073611.1	25.3052	1.30708	0.37933	3.44576	0.000569449	0.00463694
699	ENSG00000273297	AC009275.1	14.8808	1.75426	0.509383	3.44389	0.000573415	0.00465618
700	ENSG00000256609	AC084880.3	4.55265	-2.19319	0.636875	-3.44368	0.000573853	0.00465618
701	ENSG00000261568	AL359694.2	1.5086	2.96611	0.861356	3.44353	0.000574167	0.00465618
702	ENSG00000224721	AC007182.1	56.8475	-2.0919	0.607847	-3.44149	0.000578528	0.00467874
703	ENSG00000230970	HHATL-AS1	5.5501	-2.72201	0.791418	-3.4394	0.000582995	0.00470257
704	ENSG00000272411	AC116312.1	7.24582	-2.05842	0.598487	-3.43937	0.000583062	0.00470257
705	ENSG00000265055	AC145343.1	7.59016	1.95469	0.568744	3.43685	0.000588518	0.00474013
706	ENSG00000224958	PGM5-AS1	4.53093	-2.39516	0.697577	-3.43355	0.000595743	0.00479181
707	ENSG00000236045	AL031283.3	3.9274	2.39609	0.698068	3.43246	0.000598132	0.00480205
708	ENSG00000269956	MKNK1-AS1	5.91496	2.03781	0.593727	3.43223	0.000598636	0.00480205
709	ENSG00000233611	AC019068.1	2.24934	3.05228	0.889691	3.43072	0.000601973	0.00482229
710	ENSG00000272807	AC007038.2	12.1907	1.2153	0.354397	3.42921	0.000605348	0.00483818
711	ENSG00000260996	BX255925.1	4.59074	1.5891	0.463418	3.4291	0.000605589	0.00483818
712	ENSG00000261061	AC092718.4	261.743	1.03612	0.302254	3.42798	0.000608087	0.00484701
713	ENSG00000237290	LINC01343	15.8189	2.45845	0.717194	3.42787	0.000608329	0.00484701
714	ENSG00000227076	AL158166.1	4.61885	2.29592	0.671195	3.42064	0.000624739	0.00496441
715	ENSG00000226819	MEIS1-AS3	3.32223	-2.35082	0.687398	-3.41988	0.000626486	0.00497163
716	ENSG00000206567	AC022007.1	62.8532	-1.10775	0.32421	-3.41676	0.00063371	0.00502224
717	ENSG00000275759	AC026367.3	14.4727	-1.09195	0.319776	-3.41473	0.000638462	0.00505315
718	ENSG00000265752	AC010754.1	31.8277	1.76002	0.515804	3.41219	0.000644439	0.00509364
719	ENSG00000236200	KDM4A-AS1	38.1886	1.13686	0.33345	3.40938	0.000651112	0.00513954
720	ENSG00000230002	ALMS1-IT1	29.9552	1.40525	0.412219	3.409	0.000652013	0.0051398
721	ENSG00000262801	U91319.1	2.36078	-2.70252	0.792879	-3.40849	0.000653238	0.00514262
722	ENSG00000246130	AC107959.2	4.15935	1.92971	0.56621	3.40812	0.000654116	0.00514271
723	ENSG00000256443	AP003559.1	16.9426	1.95092	0.572505	3.4077	0.000655132	0.00514387
724	ENSG00000236269	ENO1-IT1	5.46649	1.66948	0.489966	3.40733	0.000656014	0.00514398
725	ENSG00000257817	AC026765.2	3.4445	-2.90811	0.854165	-3.40463	0.000662538	0.00518827
726	ENSG00000250056	LINC01018	30.5863	-1.75168	0.515238	-3.39975	0.000674478	0.00526786
727	ENSG00000266835	GAPLINC	9.86665	1.77253	0.521436	3.39933	0.000675522	0.00526907
728	ENSG00000234949	AC104667.2	19.1793	-2.07101	0.609548	-3.39762	0.00067975	0.0052812
729	ENSG00000265356	AC004147.4	2.59861	-2.44933	0.721761	-3.39354	0.000689949	0.00535343
730	ENSG00000257556	LINC02298	62.6011	1.04929	0.30942	3.39115	0.000695989	0.00539324
731	ENSG00000257337	AC068888.1	172.53	-1.09786	0.323799	-3.39057	0.000697471	0.00539766
732	ENSG00000259692	AC104041.1	8.2933	2.28105	0.672993	3.38941	0.000700436	0.00541354
733	ENSG00000231731	AC010976.1	16.7899	1.15411	0.340588	3.38859	0.000702538	0.00542271
734	ENSG00000254337	AC083967.1	13.9635	2.91922	0.861974	3.38667	0.00070746	0.00545361
735	ENSG00000240032	LNCSRLR	5.04189	2.12088	0.626361	3.38603	0.000709125	0.00545934
736	ENSG00000249631	AC005699.1	4.47846	-2.9905	0.884031	-3.38281	0.000717494	0.00551661
737	ENSG00000276317	AL357033.3	64.1356	-1.49306	0.441491	-3.38185	0.000720001	0.00552871
738	ENSG00000269194	AC006942.1	12.0483	-1.65408	0.489816	-3.37694	0.000732959	0.00562093
739	ENSG00000253768	AC008663.1	13.1339	2.6643	0.789637	3.37408	0.000740634	0.00567246
740	ENSG00000259768	AC004943.2	154.694	1.05343	0.312477	3.37121	0.000748378	0.00572437
741	ENSG00000267259	AC061975.7	73.3263	-1.5284	0.453563	-3.36975	0.000752354	0.00574737
742	ENSG00000267130	AC008738.2	2.16156	-2.74198	0.815311	-3.36311	0.000770699	0.00587993
743	ENSG00000234840	LINC01239	21.1923	1.94163	0.578605	3.35571	0.000791627	0.00602409
744	ENSG00000266970	AC061992.1	14.1447	1.47649	0.440058	3.35522	0.000793009	0.00602687
745	ENSG00000225087	AL583808.1	11.9069	2.68811	0.801279	3.35478	0.000794285	0.00602883
746	ENSG00000278518	AL161645.1	16.1204	-2.2889	0.683068	-3.3509	0.000805479	0.00609917
747	ENSG00000258534	AL132712.1	35.3691	1.16941	0.348988	3.35086	0.000805609	0.00609917
748	ENSG00000232233	LINC02043	3.49105	2.12626	0.635058	3.34813	0.000813576	0.00615163
749	ENSG00000237523	LINC00857	66.1164	1.8469	0.551886	3.34653	0.000818299	0.00617946
750	ENSG00000233760	AC004947.1	10.0103	-2.12411	0.635057	-3.34476	0.000823536	0.00620507
751	ENSG00000267454	ZNF582-AS1	19.2251	-1.32867	0.39727	-3.34449	0.000824331	0.00620507
752	ENSG00000266278	LINC01910	4.97409	2.40683	0.719739	3.34403	0.000825698	0.00620507
753	ENSG00000236617	AC127070.2	4.74492	-1.98335	0.593112	-3.34397	0.000825877	0.00620507
754	ENSG00000224137	LINC01857	5.32913	2.60628	0.780242	3.34034	0.00083675	0.00626294
755	ENSG00000232712	KIZ-AS1	2.70593	2.48007	0.743115	3.3374	0.000845669	0.00632028
756	ENSG00000214146	LINC02026	16.2352	-1.48914	0.446237	-3.33711	0.000846543	0.00632028
757	ENSG00000260686	AC008669.1	46.5428	-1.17584	0.352469	-3.33602	0.000849879	0.00633721
758	ENSG00000227477	STK4-AS1	16.9385	1.13307	0.339831	3.33421	0.000855413	0.00637046
759	ENSG00000249996	AC106786.2	6.32806	-1.56355	0.469556	-3.32986	0.00086891	0.00646286
760	ENSG00000255248	MIR100HG	510.95	-1.12619	0.338475	-3.32723	0.000877129	0.00650839
761	ENSG00000280179	CU639417.6	3.0566	2.28767	0.687566	3.3272	0.000877228	0.00650839
762	ENSG00000226800	CACTIN-AS1	5.54882	1.39301	0.418997	3.32464	0.000885339	0.00656036
763	ENSG00000272568	AC005162.3	12.3118	-1.7104	0.515231	-3.31967	0.000901246	0.00666989
764	ENSG00000230587	AC093609.1	17.1245	-1.41394	0.426031	-3.31888	0.000903803	0.00668048
765	ENSG00000224969	AL645608.2	2.43812	2.47543	0.749145	3.30435	0.000951984	0.00702784
766	ENSG00000223863	LINC01805	21.0808	-1.9717	0.596803	-3.30377	0.000953936	0.0070335
767	ENSG00000272831	AC027644.3	29.4416	-1.08379	0.328474	-3.29946	0.000968724	0.00713366
768	ENSG00000228701	TNKS2-AS1	15.8804	-1.04521	0.317047	-3.29671	0.000978231	0.00718581
769	ENSG00000204949	FAM83A-AS1	438.548	1.81613	0.55165	3.29217	0.000994165	0.00728659
770	ENSG00000228614	AL513211.1	9.26981	-1.16869	0.354998	-3.2921	0.000994408	0.00728659
771	ENSG00000253167	WASHC5-AS1	2.88093	2.17353	0.660372	3.29138	0.000996989	0.00729648
772	ENSG00000230212	AP000688.1	15.8892	-1.15029	0.349601	-3.29028	0.00100086	0.00730697
773	ENSG00000260899	AC106886.2	16.4532	1.24875	0.379527	3.29028	0.00100089	0.00730697
774	ENSG00000280721	LINC01943	18.9227	1.82303	0.55468	3.28662	0.00101396	0.00738423
775	ENSG00000258813	AL442663.3	7.15658	-1.24739	0.379627	-3.28583	0.00101682	0.00739598
776	ENSG00000260592	AC130456.3	4.85185	-2.98525	0.909449	-3.28249	0.00102896	0.00746593
777	ENSG00000258766	DIO2-AS1	6.00418	-2.29585	0.700147	-3.2791	0.00104139	0.00754686
778	ENSG00000265142	MIR133A1HG	617.121	-2.10416	0.641841	-3.27831	0.0010443	0.00755878
779	ENSG00000270195	AC016773.1	8.1583	1.35708	0.414217	3.27626	0.00105193	0.00759367
780	ENSG00000238133	MAP3K20-AS1	22.3863	1.17044	0.357254	3.27621	0.00105208	0.00759367
781	ENSG00000269155	AL009178.2	20.6758	1.51845	0.463531	3.27583	0.00105351	0.00759367
782	ENSG00000229267	AC016708.1	16.7277	-1.56437	0.477577	-3.27563	0.00105425	0.00759367
783	ENSG00000253854	AC010834.3	22.11	1.00622	0.307258	3.27483	0.00105727	0.00760621
784	ENSG00000281881	SPRY4-IT1	1.70576	2.60619	0.796472	3.27217	0.00106725	0.00766867
785	ENSG00000228060	AL365277.2	2.48166	2.23585	0.683767	3.26989	0.00107588	0.00772134
786	ENSG00000228705	LINC00659	4.36227	2.86334	0.875792	3.26943	0.00107766	0.00772471
787	ENSG00000224387	AL139246.1	4.89966	2.41569	0.739236	3.26783	0.00108376	0.00775913
788	ENSG00000271151	AC016737.1	4.00562	1.58365	0.484903	3.26591	0.00109111	0.00780231
789	ENSG00000244215	LINC02016	6.57461	2.56082	0.785043	3.26201	0.00110624	0.00790096
790	ENSG00000255145	STX17-AS1	32.6325	-1.24016	0.380279	-3.26118	0.00110948	0.00791456
791	ENSG00000249326	CTD-2194D22.4	2.94777	2.90596	0.891828	3.25843	0.00112029	0.00798207
792	ENSG00000249628	LINC00942	118.014	1.66443	0.510952	3.2575	0.00112396	0.00799863
793	ENSG00000267141	AC012615.4	1.66567	1.9157	0.602302	3.18063	0.00146958	0.00803081
794	ENSG00000227959	AL451042.2	56.3617	-1.27846	0.392839	-3.25441	0.00113628	0.00806371
795	ENSG00000266846	AP001021.2	2.96669	-1.98251	0.609218	-3.25418	0.00113719	0.00806371
796	ENSG00000271032	AC020907.4	2.62511	2.07936	0.639274	3.2527	0.00114316	0.00808667
797	ENSG00000269961	AC010359.1	5.0972	-1.46471	0.450531	-3.25107	0.00114973	0.0081235
798	ENSG00000181097	AC105219.1	17.8471	1.07007	0.329204	3.25048	0.00115209	0.00813047
799	ENSG00000273367	AL355472.4	4.34734	1.72057	0.529382	3.25014	0.00115347	0.0081305
800	ENSG00000255320	AP000759.1	81.6096	1.09331	0.336439	3.24966	0.00115544	0.00813474
801	ENSG00000231621	AC013264.1	28.2334	-2.44821	0.753824	-3.24772	0.00116333	0.0081709
802	ENSG00000249602	AL589765.4	19.0038	1.52429	0.469519	3.2465	0.00116834	0.00818666
803	ENSG00000235313	HM13-IT1	9.18936	1.35764	0.418284	3.24574	0.00117145	0.00818909
804	ENSG00000258789	AL162171.1	16.817	-1.24494	0.383995	-3.24207	0.00118665	0.00828557
805	ENSG00000238042	LINC02257	7.35501	1.35658	0.418577	3.24094	0.00119136	0.00830869
806	ENSG00000274227	AC073575.2	6.80526	1.39566	0.430688	3.24054	0.00119303	0.00831053
807	ENSG00000254988	AP002498.1	7.44322	-1.9935	0.615891	-3.23677	0.00120892	0.00841136
808	ENSG00000230439	AL512488.1	61.9704	1.91586	0.59223	3.235	0.00121644	0.00845376
809	ENSG00000205037	AC134312.1	7.61	2.12698	0.658299	3.23102	0.0012335	0.00855725
810	ENSG00000236772	AL034550.1	2.12578	2.34323	0.725266	3.23085	0.00123422	0.00855725
811	ENSG00000232021	LEF1-AS1	8.79655	1.35073	0.418116	3.2305	0.00123572	0.00855768
812	ENSG00000275178	AC018529.1	8.74888	-1.93805	0.60191	-3.21984	0.00128262	0.00886176
813	ENSG00000273373	AL355488.2	45.9835	1.16804	0.362831	3.21924	0.00128532	0.00887008
814	ENSG00000226711	FAM66C	21.4494	-1.0243	0.318666	-3.21434	0.00130744	0.0090122
815	ENSG00000264007	AC104564.3	4.08769	2.68492	0.835857	3.21217	0.00131734	0.00906993
816	ENSG00000237311	AL034397.2	8.63192	-1.96016	0.610678	-3.20981	0.00132824	0.00913437
817	ENSG00000263327	TAPT1-AS1	67.969	-1.00128	0.312055	-3.20866	0.00133356	0.00916032
818	ENSG00000267009	AC007780.1	9.26743	-1.04204	0.324806	-3.20818	0.00133578	0.00916495
819	ENSG00000244791	AC087667.1	2.70966	2.47894	0.773035	3.20677	0.00134234	0.00919514
820	ENSG00000272622	AC010735.2	13.5514	1.76576	0.550862	3.20546	0.00134848	0.00922004
821	ENSG00000267607	AC011511.5	14.8177	1.51457	0.472848	3.20308	0.00135966	0.00927818
822	ENSG00000273445	AC133644.2	4.16659	1.82877	0.571933	3.19752	0.00138613	0.00943395
823	ENSG00000245275	SAP30L-AS1	12.3607	1.06018	0.332125	3.19211	0.00141235	0.00959043
824	ENSG00000180279	LINC01869	8.73904	1.21273	0.380282	3.18903	0.0014275	0.00966651
825	ENSG00000256540	AC007406.3	10.5349	1.84734	0.57929	3.18898	0.00142777	0.00966651
826	ENSG00000267383	AC011447.3	8.49369	1.34723	0.422483	3.18884	0.00142845	0.00966651
827	ENSG00000235077	AC073842.1	2.86105	-2.20298	0.691338	-3.18655	0.00143982	0.00973232
828	ENSG00000232453	AC105277.1	43.0393	1.28666	0.403973	3.18502	0.00144743	0.00977262
829	ENSG00000272163	AF106564.1	19.5022	2.22895	0.699923	3.18456	0.00144972	0.00977697
830	ENSG00000272834	AL022238.3	2.39288	2.55552	0.803603	3.18008	0.00147236	0.00990707
831	ENSG00000278811	LINC00624	5.06658	1.42046	0.446734	3.17965	0.00147452	0.00991041
832	ENSG00000271590	AC108463.3	2.91981	1.90987	0.600818	3.17878	0.00147898	0.00992912
833	ENSG00000233093	LINC00892	10.7132	-1.56817	0.49354	-3.1774	0.00148603	0.00995391
834	ENSG00000253302	STAU2-AS1	13.1928	-1.38009	0.43456	-3.17583	0.00149407	0.00999645
835	ENSG00000278177	AL354811.1	1.68955	2.55408	0.80432	3.17545	0.00149605	0.00999838
836	ENSG00000279278	AC245060.6	18.3133	1.2638	0.39832	3.17282	0.00150965	0.010078
837	ENSG00000224034	LINC02561	8.67821	2.57462	0.811869	3.17123	0.00151794	0.0101115
838	ENSG00000227486	AL445472.1	48.0412	-1.03344	0.325881	-3.1712	0.00151809	0.0101115
839	ENSG00000256417	AC006206.2	52.715	1.26552	0.39927	3.16958	0.00152657	0.0101566
840	ENSG00000255026	AC136475.3	27.4297	1.4278	0.450593	3.16871	0.00153119	0.0101759
841	ENSG00000235590	GNAS-AS1	6.84609	-1.72456	0.544345	-3.16813	0.00153421	0.0101845
842	ENSG00000264727	AC005725.1	24.6897	-2.05486	0.648771	-3.16732	0.00153852	0.0102018
843	ENSG00000257732	AC089983.1	1.92118	2.46274	0.777688	3.16674	0.00154156	0.0102105
844	ENSG00000230490	AL139383.1	10.6111	-1.67271	0.528637	-3.1642	0.00155512	0.0102773
845	ENSG00000255435	AP001267.3	11.3323	-1.15502	0.365514	-3.15999	0.00157776	0.0104057
846	ENSG00000234832	AL096677.1	1.36787	2.81629	0.891284	3.15981	0.00157873	0.0104057
847	ENSG00000271833	AL445222.1	6.88335	1.33323	0.422044	3.15898	0.00158321	0.0104057
848	ENSG00000246100	LINC00900	65.1863	-1.17484	0.371908	-3.15896	0.00158332	0.0104057
849	ENSG00000232903	LINC01166	3.4019	-2.26959	0.718672	-3.15803	0.00158837	0.0104208
850	ENSG00000248690	HAS2-AS1	28.178	1.41453	0.44797	3.15765	0.00159046	0.0104208
851	ENSG00000233854	POU6F2-AS2	4.55024	2.90659	0.920515	3.15757	0.00159089	0.0104208
852	ENSG00000226465	AL390198.1	14.8924	-1.96647	0.623457	-3.15414	0.00160973	0.0105004
853	ENSG00000215866	LINC01356	9.44495	2.19379	0.695531	3.15412	0.0016098	0.0105004
854	ENSG00000261286	ATP2C2-AS1	21.3584	1.22407	0.388092	3.15406	0.00161014	0.0105004
855	ENSG00000237413	MGC27382	3.99057	-2.22279	0.705017	-3.15282	0.001617	0.0105336
856	ENSG00000261655	AC100803.2	17.8432	1.6061	0.509936	3.14961	0.00163489	0.0106385
857	ENSG00000259663	AC010478.1	15.2643	-1.78483	0.566931	-3.14823	0.00164261	0.0106715
858	ENSG00000227373	AL121983.2	9.51646	1.25447	0.39849	3.14806	0.00164357	0.0106715
859	ENSG00000227036	LINC00511	1328.55	1.34985	0.429486	3.14296	0.00167251	0.0108357
860	ENSG00000280604	AJ239328.1	4.07161	1.8818	0.598915	3.14201	0.00167793	0.0108589
861	ENSG00000251361	AC012625.1	1.81074	2.52354	0.804628	3.13628	0.00171107	0.0110252
862	ENSG00000249610	AC010255.2	10.1702	2.09613	0.669037	3.13306	0.00172996	0.0111228
863	ENSG00000228484	AL137025.1	2.00135	-2.56805	0.819767	-3.13266	0.00173231	0.0111258
864	ENSG00000228509	AC006460.1	4.60964	2.21666	0.708195	3.13002	0.00174796	0.0112142
865	ENSG00000271781	AC026740.1	35.6582	1.02937	0.328996	3.12882	0.0017551	0.0112478
866	ENSG00000234899	SOX9-AS1	85.9002	-1.4527	0.464412	-3.12805	0.00175968	0.011265
867	ENSG00000248268	AC010275.1	10.6864	2.55639	0.818007	3.12514	0.00177719	0.0113648
868	ENSG00000238113	LINC01410	63.3997	1.03172	0.330688	3.11991	0.00180908	0.0115314
869	ENSG00000263316	AC027763.2	7.4371	1.79294	0.574767	3.11942	0.00181209	0.0115382
870	ENSG00000234661	CHL1-AS1	2.05878	-2.24447	0.721847	-3.10935	0.00187501	0.0119005
871	ENSG00000248323	LUCAT1	36.3333	1.82372	0.586957	3.10708	0.00188944	0.0119792
872	ENSG00000256633	AP005019.1	11.4891	1.56821	0.505092	3.10479	0.00190412	0.0120467
873	ENSG00000276931	AC009041.4	11.6469	1.29062	0.415687	3.10479	0.00190415	0.0120467
874	ENSG00000274447	AC005790.1	4.6386	-1.64363	0.529717	-3.10284	0.00191674	0.0121135
875	ENSG00000225783	MIAT	296.119	1.71043	0.55156	3.10107	0.00192822	0.0121655
876	ENSG00000259498	AC079328.2	11.0895	1.35525	0.437044	3.10094	0.00192908	0.0121655
877	ENSG00000233542	AL391845.2	3.44295	2.3003	0.742488	3.0981	0.00194767	0.0122697
878	ENSG00000265579	AC023301.1	2.85693	2.65768	0.85807	3.09727	0.0019531	0.0122908
879	ENSG00000255462	AC104031.1	11.7146	1.50865	0.487248	3.09626	0.00195976	0.0123005
880	ENSG00000250081	AC025176.1	1.65563	2.61935	0.846018	3.0961	0.00196086	0.0123005
881	ENSG00000234862	AL035258.1	18.5873	-2.58119	0.834445	-3.09331	0.00197939	0.0124036
882	ENSG00000231713	AF064860.2	2.63427	-2.17537	0.703534	-3.09206	0.00198771	0.0124426
883	ENSG00000235741	AC099796.1	6.77665	-2.35758	0.762628	-3.09139	0.00199224	0.0124578
884	ENSG00000232729	AC211433.1	2.93959	1.89906	0.614436	3.09073	0.00199664	0.0124722
885	ENSG00000272071	AC122710.3	4.80023	2.32172	0.751445	3.08968	0.00200375	0.0125034
886	ENSG00000175746	C15orf54	2.21235	2.27558	0.736653	3.08908	0.00200777	0.0125153
887	ENSG00000229782	AC118754.1	8.1039	-2.11837	0.685849	-3.08868	0.00201048	0.0125191
888	ENSG00000258904	AL157871.5	2.36156	1.91558	0.621113	3.0841	0.00204166	0.0126999
889	ENSG00000272767	JMJD1C-AS1	18.4199	1.3873	0.449884	3.08369	0.00204453	0.0127003
890	ENSG00000257270	AL928654.3	13.8923	1.29951	0.421629	3.08211	0.00205537	0.012745
891	ENSG00000270076	AF131215.7	13.7273	-1.36206	0.442214	-3.08009	0.00206939	0.0128186
892	ENSG00000224468	AL354953.1	4.7557	1.3191	0.428607	3.07764	0.00208644	0.0129107
893	ENSG00000232006	AC005537.1	34.9983	1.22678	0.398746	3.07659	0.00209382	0.0129428
894	ENSG00000272512	AL645608.8	75.5918	1.09426	0.355741	3.076	0.00209798	0.012955
895	ENSG00000225506	CYP4A22-AS1	9.97467	1.30826	0.425636	3.07367	0.00211446	0.0130432
896	ENSG00000281404	LINC01176	70.573	1.07869	0.351068	3.07258	0.00212215	0.013053
897	ENSG00000255114	AP003392.3	4.44037	1.55572	0.506328	3.07255	0.00212238	0.013053
898	ENSG00000226051	ZNF503-AS1	58.7705	-1.50128	0.488618	-3.07251	0.00212265	0.013053
899	ENSG00000224957	LINC01266	5.25105	-1.75252	0.571065	-3.06885	0.00214881	0.0132001
900	ENSG00000259985	AC017100.1	34.2029	-1.25081	0.407691	-3.06805	0.00215461	0.0132221
901	ENSG00000260265	LINC02562	126.201	-1.02584	0.334493	-3.06685	0.00216328	0.0132558
902	ENSG00000260992	DOCK9-AS2	88.3463	-1.05528	0.344112	-3.06667	0.00216458	0.0132558
903	ENSG00000233005	AC018742.1	2.13531	-3.08826	1.00757	-3.06507	0.00217622	0.0133133
904	ENSG00000274515	AC105020.5	4.32268	-1.53876	0.502204	-3.06402	0.00218388	0.0133464
905	ENSG00000258884	LINC02321	3.52451	2.0944	0.684502	3.05975	0.00221524	0.0135102
906	ENSG00000273179	AC092535.4	34.2652	1.31808	0.431101	3.05748	0.00223205	0.0135987
907	ENSG00000270277	AC009948.3	13.1726	1.20989	0.395938	3.05577	0.00224487	0.0136628
908	ENSG00000180861	LINC01559	236.162	2.23723	0.732509	3.0542	0.00225659	0.0137201
909	ENSG00000275888	AC132872.3	11.4953	1.34124	0.439292	3.05318	0.00226432	0.013753
910	ENSG00000276923	AL139351.1	3.09197	2.31646	0.759366	3.05052	0.00228447	0.0138408
911	ENSG00000260588	AC027702.1	24.4777	1.05394	0.345514	3.05035	0.00228578	0.0138408
912	ENSG00000281183	NPTN-IT1	25.0652	1.20399	0.3949	3.04886	0.00229709	0.0138688
913	ENSG00000254286	AC083923.2	13.2838	-1.18273	0.387931	-3.04882	0.00229742	0.0138688
914	ENSG00000235298	AL354733.3	8.81696	1.44292	0.473327	3.04846	0.0023002	0.0138714
915	ENSG00000272817	AL359198.1	3.03305	-1.57867	0.518046	-3.04735	0.00230871	0.0139086
916	ENSG00000213279	Z97192.2	5.09408	1.80471	0.592356	3.04667	0.00231394	0.0139259
917	ENSG00000224413	AP001476.1	5.02361	2.27122	0.745778	3.04544	0.00232339	0.0139686
918	ENSG00000274925	AC008741.2	24.1301	1.00422	0.329787	3.04504	0.00232647	0.0139729
919	ENSG00000259881	AC092384.2	62.1426	1.28733	0.422965	3.04358	0.00233782	0.0140269
920	ENSG00000222017	AC011997.1	7.89515	1.6408	0.539244	3.04278	0.00234406	0.014036
921	ENSG00000263105	AC009171.2	7.86386	-1.10728	0.364046	-3.04159	0.00235335	0.0140773
922	ENSG00000269376	AL356740.3	10.2869	-1.35485	0.445537	-3.04094	0.00235837	0.0140932
923	ENSG00000275582	AL031670.1	8.02422	1.36823	0.450137	3.03958	0.00236907	0.0141286
924	ENSG00000230615	AL139220.2	27.6762	1.13259	0.373166	3.03508	0.00240476	0.014309
925	ENSG00000258048	AC073569.2	23.9952	1.05187	0.346632	3.03456	0.00240887	0.014309
926	ENSG00000257924	LINC02416	2.83579	2.11614	0.697463	3.03406	0.00241289	0.0143179
927	ENSG00000240449	AC005586.1	18.4844	-1.35981	0.448232	-3.03372	0.00241559	0.0143196
928	ENSG00000250328	MGC32805	16.9301	-2.46032	0.811089	-3.03335	0.00241856	0.0143229
929	ENSG00000258623	AL121820.1	4.56121	1.7426	0.574825	3.03153	0.0024332	0.0143952
930	ENSG00000231971	AL078590.2	129.175	1.70454	0.563606	3.02435	0.00249166	0.0147117
931	ENSG00000266289	AC012213.3	2.66948	2.31701	0.766893	3.0213	0.00251694	0.0148462
932	ENSG00000253115	AC087672.2	22.5491	-2.16386	0.716827	-3.01866	0.00253896	0.01495
933	ENSG00000224409	AC114489.1	11.3133	1.52435	0.505045	3.01825	0.00254236	0.01495
934	ENSG00000242798	AC073842.2	4.89304	1.5178	0.502893	3.01814	0.00254334	0.01495
935	ENSG00000273254	AF129075.2	4.2467	-1.3561	0.449381	-3.0177	0.00254703	0.01495
936	ENSG00000250274	AC034199.1	4.47982	2.27358	0.753419	3.01768	0.00254714	0.01495
937	ENSG00000224854	CDKN2A-AS1	3.00966	2.24568	0.744261	3.01732	0.00255018	0.014953
938	ENSG00000229444	AL451062.1	31.153	-1.93654	0.642113	-3.01589	0.00256229	0.0150091
939	ENSG00000272170	AL355385.1	2.99139	2.27066	0.753573	3.01319	0.00258519	0.0151284
940	ENSG00000261357	AC099518.2	3.58457	1.75566	0.583254	3.01012	0.00261144	0.0152669
941	ENSG00000279712	FP325330.3	4.87324	2.02558	0.673853	3.00597	0.00264736	0.0154616
942	ENSG00000255893	AP000786.1	5.64333	1.56654	0.521376	3.00462	0.00265915	0.0155152
943	ENSG00000228544	CCDC183-AS1	76.4081	-1.08851	0.362498	-3.0028	0.0026751	0.0155929
944	ENSG00000264548	AC132872.2	2.84407	2.07331	0.691098	3.00002	0.00269959	0.0157056
945	ENSG00000249207	AC079921.1	4.70861	1.76558	0.588525	3.00001	0.00269973	0.0157056
946	ENSG00000228063	LYPLAL1-AS1	3.27106	-1.75379	0.58626	-2.9915	0.00277614	0.0161027
947	ENSG00000254887	AC010247.1	2.84068	1.97344	0.660101	2.9896	0.00279342	0.0161713
948	ENSG00000258444	AL132855.1	5.51758	-2.18524	0.73124	-2.9884	0.00280443	0.0162034
949	ENSG00000255176	AP000941.1	3.25386	1.8582	0.621894	2.98797	0.00280834	0.0162102
950	ENSG00000224903	AC005534.1	3.16913	1.72817	0.578851	2.98552	0.00283094	0.0163247
951	ENSG00000218357	LINC01644	15.8573	-2.43431	0.816324	-2.98204	0.00286331	0.0164954
952	ENSG00000264859	DSG2-AS1	12.1355	1.55616	0.521965	2.98136	0.00286971	0.0165001
953	ENSG00000228318	AP001610.1	4.44293	1.94561	0.653417	2.9776	0.00290514	0.0166877
954	ENSG00000269938	AC068790.2	1.66066	2.34081	0.786822	2.97501	0.00292975	0.0168068
955	ENSG00000255650	FAM222A-AS1	9.35991	-1.46286	0.491746	-2.97483	0.00293155	0.0168068
956	ENSG00000272279	AL512329.2	42.5515	-1.10942	0.373971	-2.96659	0.00301122	0.0172056
957	ENSG00000253125	AC055854.1	5.19545	2.13408	0.719408	2.96644	0.00301273	0.0172056
958	ENSG00000272701	AC007938.4	8.20109	-1.67931	0.566207	-2.96589	0.00301804	0.0172194
959	ENSG00000244968	LIFR-AS1	56.9263	-1.39362	0.470138	-2.96427	0.00303398	0.0172771
960	ENSG00000226308	AL122058.1	9.07763	-1.78665	0.60365	-2.95974	0.00307897	0.017491
961	ENSG00000225431	LINC01671	22.1473	-1.67666	0.566645	-2.95892	0.0030872	0.0175129
962	ENSG00000274204	AL138689.1	8.79018	1.64313	0.555835	2.95615	0.00311509	0.0176542
963	ENSG00000231324	AP000696.1	16.6963	-3.22011	1.08967	-2.95512	0.00312552	0.0176964
964	ENSG00000255727	LINC01489	5.96644	-2.5614	0.868323	-2.94983	0.00317954	0.017985
965	ENSG00000269984	AC078795.1	8.34193	1.29728	0.439987	2.94844	0.00319377	0.0180483
966	ENSG00000257327	AC012555.1	3.52382	-2.02535	0.687023	-2.94801	0.00319824	0.0180564
967	ENSG00000231170	AC002451.1	5.27114	-1.87625	0.637242	-2.94433	0.0032365	0.0182279
968	ENSG00000256542	AC148477.2	7.47563	2.53767	0.861918	2.94421	0.00323785	0.0182279
969	ENSG00000267151	MIR2117HG	13.7152	1.9407	0.659515	2.94262	0.00325449	0.0183042
970	ENSG00000235890	TSPEAR-AS1	16.6656	2.05654	0.699177	2.94137	0.0032676	0.0183605
971	ENSG00000260583	AP000223.1	9.64195	-1.14448	0.389374	-2.93927	0.00328983	0.0184504
972	ENSG00000271984	AL008726.1	3.05449	1.68037	0.571922	2.93811	0.00330215	0.018502
973	ENSG00000236208	C10orf71-AS1	64.0094	-1.74724	0.595097	-2.93606	0.0033241	0.0185853
974	ENSG00000230333	AC004160.1	7.80077	1.93424	0.658836	2.93584	0.00332643	0.0185853
975	ENSG00000260578	AC110597.1	5.50033	1.6314	0.555776	2.93536	0.00333163	0.0185871
976	ENSG00000132832	LINC01260	11.9579	1.84365	0.628173	2.93493	0.00333621	0.0185871
977	ENSG00000275874	PICSAR	149.886	1.55133	0.528614	2.93471	0.00333856	0.0185871
978	ENSG00000261243	AC022165.1	3.62666	1.85398	0.631756	2.93465	0.00333928	0.0185871
979	ENSG00000258521	AL157871.2	6.7103	1.8048	0.615796	2.93084	0.00338044	0.0187809
980	ENSG00000240137	ERICH6-AS1	34.3515	1.12581	0.384238	2.93	0.00338966	0.0188145
981	ENSG00000235888	AF064858.1	29.8984	1.32864	0.453573	2.92927	0.00339756	0.0188407
982	ENSG00000258914	AL132712.2	8.54189	1.28629	0.439817	2.92461	0.00344884	0.0191072
983	ENSG00000225285	LINC01770	37.9758	-1.09017	0.372934	-2.92323	0.00346416	0.0191742
984	ENSG00000273443	AL645608.9	8.47916	1.35612	0.464304	2.92075	0.00349186	0.0193095
985	ENSG00000232788	AC078883.3	5.94064	1.42445	0.487773	2.92032	0.0034967	0.0193182
986	ENSG00000231863	AL139393.1	6.11962	-1.66806	0.571321	-2.91965	0.0035042	0.0193416
987	ENSG00000224905	AP001347.1	26.9245	-1.35367	0.463739	-2.91903	0.00351127	0.0193626
988	ENSG00000233384	AC096537.1	2.30156	2.32951	0.798504	2.91734	0.00353026	0.0194492
989	ENSG00000226562	CYP4F26P	25.6441	-1.17727	0.403706	-2.91616	0.00354374	0.0195054
990	ENSG00000270972	AC136475.9	2.28979	2.23416	0.7663	2.91552	0.00355098	0.0195183
991	ENSG00000267121	AC008105.3	55.5924	1.25612	0.431437	2.91148	0.00359722	0.0197265
992	ENSG00000260167	AC093249.2	2.54057	2.01987	0.695353	2.90482	0.00367469	0.0201241
993	ENSG00000273232	AC090912.3	2.59263	2.69821	0.92911	2.90408	0.00368332	0.0201241
994	ENSG00000273172	LINC02091	6.74353	-2.12406	0.731736	-2.90277	0.00369876	0.0201714
995	ENSG00000203801	LINC00222	2.29147	2.19212	0.756219	2.89879	0.003746	0.0203915
996	ENSG00000253177	AC104211.1	3.16236	-2.44723	0.844858	-2.89662	0.00377207	0.0204957
997	ENSG00000231742	LINC01273	16.5273	-1.44078	0.49839	-2.89088	0.0038417	0.0208168
998	ENSG00000268536	AC005523.1	5.41529	-1.3358	0.462429	-2.88865	0.00386898	0.0209264
999	ENSG00000236242	MYO16-AS1	13.2771	1.8921	0.655456	2.8867	0.0038931	0.0210376
1000	ENSG00000257894	AC027288.3	7.22271	1.4541	0.504322	2.88328	0.00393553	0.0212185
1001	ENSG00000258424	AL512791.1	9.13884	1.27206	0.441242	2.88291	0.00394017	0.0212185
1002	ENSG00000267654	LINC01882	4.89049	2.24026	0.777097	2.88286	0.00394088	0.0212185
1003	ENSG00000260186	LINC02137	10.4727	1.42495	0.494551	2.8813	0.00396033	0.0213038
1004	ENSG00000268388	FENDRR	41.529	-1.3501	0.468733	-2.88032	0.00397277	0.0213514
1005	ENSG00000249894	AC024581.1	3.59588	2.21267	0.770128	2.87312	0.00406435	0.0217729
1006	ENSG00000236268	LINC01361	5.9514	1.63215	0.568079	2.8731	0.00406469	0.0217729
1007	ENSG00000234945	GTF3C2-AS1	7.44213	1.06822	0.371815	2.873	0.0040659	0.0217729
1008	ENSG00000234264	DEPDC1-AS1	3.1204	1.864	0.649206	2.8712	0.00408912	0.0218775
1009	ENSG00000255021	AC093496.1	3.73134	-1.72324	0.600796	-2.86827	0.00412725	0.0220417
1010	ENSG00000224621	AL451042.1	16.082	-1.13348	0.39533	-2.86717	0.00414157	0.0220983
1011	ENSG00000227014	AC007285.1	5.2095	1.43471	0.500474	2.8667	0.00414772	0.0221112
1012	ENSG00000254166	CASC19	14.5402	-1.84431	0.643835	-2.86456	0.00417584	0.0222212
1013	ENSG00000240350	AC017002.3	6.52584	1.38707	0.484864	2.86075	0.00422637	0.0224497
1014	ENSG00000267943	AC010328.1	2.979	2.08007	0.727659	2.85858	0.0042554	0.0225635
1015	ENSG00000273449	AC093788.1	7.29839	1.33619	0.46762	2.85743	0.00427081	0.0226163
1016	ENSG00000254428	AP003392.1	11.4925	1.27339	0.445667	2.85727	0.00427299	0.0226163
1017	ENSG00000177112	MRVI1-AS1	16.5928	-1.65128	0.577998	-2.8569	0.00427798	0.0226226
1018	ENSG00000272195	AL356512.1	14.181	-1.01062	0.353914	-2.85555	0.00429618	0.0226986
1019	ENSG00000262061	AC129507.1	52.8991	-1.42321	0.498526	-2.85484	0.00430584	0.0227293
1020	ENSG00000231966	AL359853.2	4.15545	1.46389	0.514211	2.84686	0.00441528	0.0232863
1021	ENSG00000259408	AC010809.2	12.7433	1.24609	0.437791	2.84631	0.00442296	0.0233061
1022	ENSG00000263893	AC080037.1	20.734	1.67984	0.590424	2.84514	0.00443918	0.0233707
1023	ENSG00000278464	AC068506.1	121.716	1.55543	0.546808	2.84456	0.00444734	0.0233734
1024	ENSG00000223784	LINP1	144.65	1.33984	0.471022	2.84454	0.00444757	0.0233734
1025	ENSG00000231156	AC093702.1	5.5555	-1.66596	0.586312	-2.84143	0.00449115	0.0235543
1026	ENSG00000271788	AC008875.1	3.77101	1.43054	0.503491	2.84124	0.00449392	0.0235543
1027	ENSG00000273002	AL355388.2	5.54245	1.4568	0.514186	2.83321	0.00460826	0.024111
1028	ENSG00000275552	AC243965.2	7.3073	-1.29621	0.457926	-2.83061	0.00464592	0.0242652
1029	ENSG00000253214	AC079209.1	3.0016	1.66573	0.588687	2.82957	0.00466109	0.024323
1030	ENSG00000167912	AC090152.1	45.7159	1.22306	0.432857	2.82555	0.00472002	0.0246089
1031	ENSG00000266010	GATA6-AS1	3.25745	1.67693	0.593808	2.82402	0.00474253	0.0247045
1032	ENSG00000224750	AL391704.1	2.61452	2.32641	0.824435	2.82182	0.00477515	0.0248526
1033	ENSG00000256894	AC022509.3	36.5398	1.15422	0.40918	2.82081	0.0047902	0.024909
1034	ENSG00000232893	IQCA1-AS1	2.41271	2.30809	0.819079	2.81791	0.00483371	0.0250903
1035	ENSG00000259668	AC066613.1	7.20247	1.19446	0.423924	2.81764	0.00483776	0.0250903
1036	ENSG00000262152	LINC00514	13.2732	1.86754	0.663087	2.81644	0.00485596	0.0251627
1037	ENSG00000226953	AC010890.1	6.48673	1.61807	0.574709	2.81546	0.00487073	0.0252172
1038	ENSG00000224875	AC083949.1	3.73094	1.64934	0.586026	2.81445	0.00488601	0.0252591
1039	ENSG00000227006	AL136988.2	3.51567	2.00238	0.7115	2.81431	0.00488817	0.0252591
1040	ENSG00000227542	AC092614.1	9.0778	1.003	0.356455	2.81381	0.00489587	0.0252591
1041	ENSG00000272927	AC107464.3	8.2541	-1.29446	0.460405	-2.81158	0.00492994	0.0253903
1042	ENSG00000230978	LINC00160	11.0163	-1.11965	0.398267	-2.8113	0.00493414	0.0253903
1043	ENSG00000248494	LNX1-AS2	2.74162	-2.00914	0.715095	-2.80961	0.00496012	0.0254634
1044	ENSG00000203930	LINC00632	4.50193	1.7584	0.626367	2.80731	0.00499573	0.0255964
1045	ENSG00000227220	AL133346.1	5.73867	-1.665	0.593097	-2.80731	0.00499579	0.0255964
1046	ENSG00000228261	AL162742.1	7.93478	-1.26019	0.449029	-2.80648	0.00500866	0.0256402
1047	ENSG00000261207	AL031717.1	7.60514	1.41015	0.503175	2.80252	0.00507057	0.0259124
1048	ENSG00000250392	LINC02502	9.5426	-1.62955	0.581714	-2.80129	0.00508985	0.0259885
1049	ENSG00000255507	AP003031.2	13.254	-1.46395	0.522663	-2.80095	0.0050953	0.0259939
1050	ENSG00000275092	AL031710.2	3.61291	1.56285	0.558059	2.80051	0.00510213	0.0260064
1051	ENSG00000233175	AC008105.1	17.1128	1.01602	0.363556	2.79468	0.00519515	0.0264327
1052	ENSG00000224609	HSD52	9.68646	-2.35196	0.841661	-2.79443	0.00519914	0.0264327
1053	ENSG00000099869	IGF2-AS	5.84931	1.67026	0.599393	2.78659	0.00532654	0.027034
1054	ENSG00000262703	AC009121.1	3.13569	2.20479	0.791666	2.785	0.00535284	0.027112
1055	ENSG00000260367	AC109460.1	7.48845	1.15089	0.413259	2.78492	0.00535407	0.027112
1056	ENSG00000249094	AC007834.1	2.85265	-1.73335	0.622542	-2.78431	0.00536415	0.027132
1057	ENSG00000229162	AL445471.1	3.78327	1.51778	0.545766	2.78101	0.00541905	0.027363
1058	ENSG00000276850	AC245041.2	455.356	1.16333	0.418479	2.77991	0.00543745	0.0274325
1059	ENSG00000276691	AC004466.3	2.65594	1.73891	0.625624	2.77948	0.00544462	0.0274453
1060	ENSG00000267279	AC090409.1	18.4078	1.50977	0.543316	2.77881	0.00545587	0.0274787
1061	ENSG00000231217	AC097347.1	2.52325	1.97353	0.71039	2.7781	0.0054678	0.0275134
1062	ENSG00000248538	AC022784.1	11.5822	-1.42895	0.51512	-2.77401	0.00553693	0.027816
1063	ENSG00000224167	AL390729.1	6.20988	2.24803	0.810525	2.77355	0.00554486	0.0278233
1064	ENSG00000275367	AC092111.1	10.5399	-1.19746	0.431789	-2.77325	0.00555002	0.0278233
1065	ENSG00000205325	AC005863.1	11.394	1.62036	0.584314	2.7731	0.00555248	0.0278233
1066	ENSG00000187621	TCL6	9.65848	2.09226	0.754557	2.77283	0.00555716	0.0278233
1067	ENSG00000228107	AP000692.1	6.95953	1.37491	0.496008	2.77196	0.00557203	0.0278668
1068	ENSG00000242258	LINC00996	11.133	1.49908	0.541089	2.77049	0.00559717	0.0279325
1069	ENSG00000274460	AC092119.2	6.13821	1.42837	0.515623	2.77018	0.00560252	0.0279325
1070	ENSG00000225916	AC007879.2	1.6839	2.51469	0.909238	2.76571	0.00567984	0.0282942
1071	ENSG00000275329	AL138781.2	7.78593	-1.47603	0.533764	-2.76533	0.00568658	0.028304
1072	ENSG00000251584	AC096751.2	1.5132	-2.47462	0.895011	-2.7649	0.005694	0.0283171
1073	ENSG00000250073	AP000866.2	20.6184	-1.16376	0.421154	-2.76326	0.00572266	0.028412
1074	ENSG00000271384	AL161729.3	3.12882	-1.68368	0.609729	-2.76135	0.00575629	0.0285359
1075	ENSG00000274002	AL135999.3	3.69272	-2.44793	0.887132	-2.75937	0.00579129	0.0286807
1076	ENSG00000263345	AC006435.2	12.625	1.25769	0.455897	2.75871	0.00580306	0.028715
1077	ENSG00000224959	AC017002.1	1.71855	2.04897	0.742978	2.75778	0.00581952	0.0287484
1078	ENSG00000241316	SUCLG2-AS1	22.6206	-1.09637	0.397657	-2.75708	0.00583201	0.0287862
1079	ENSG00000230732	AC016949.1	7.72787	1.56006	0.565944	2.75656	0.00584133	0.0288082
1080	ENSG00000273350	AC004832.5	4.08986	1.5356	0.557135	2.75624	0.00584698	0.0288121
1081	ENSG00000247011	AC005920.1	4.93765	-2.42403	0.879557	-2.75596	0.00585194	0.0288126
1082	ENSG00000245468	LINC02447	18.5061	-1.29657	0.470564	-2.75535	0.00586299	0.028843
1083	ENSG00000259225	LINC02345	41.0293	1.4977	0.544244	2.75189	0.00592528	0.0291012
1084	ENSG00000229108	MEOX2-AS1	9.2216	-2.2827	0.829716	-2.75119	0.00593801	0.029125
1085	ENSG00000254429	AP001972.1	1.82248	-2.1004	0.763484	-2.75108	0.00593997	0.029125
1086	ENSG00000240211	AC092849.1	3.9027	-1.41827	0.515953	-2.74884	0.00598068	0.0293004
1087	ENSG00000231666	LINC01704	4.73438	2.10768	0.76689	2.74835	0.00598956	0.0293034
1088	ENSG00000203721	LINC00862	5.42057	1.94638	0.708223	2.74826	0.00599118	0.0293034
1089	ENSG00000236204	LINC01376	36.6684	1.1436	0.416182	2.74783	0.0059991	0.0293179
1090	ENSG00000273062	AL449106.1	6.88624	-1.24608	0.453609	-2.74703	0.00601379	0.0293655
1091	ENSG00000269191	AC005387.2	2.23942	1.95475	0.711951	2.74563	0.00603957	0.0294671
1092	ENSG00000267328	AC002398.2	27.0105	-1.78343	0.650455	-2.74182	0.00611005	0.0297787
1093	ENSG00000229912	AC128709.1	7.47589	2.08362	0.760474	2.7399	0.00614579	0.029896
1094	ENSG00000267421	AC005498.2	4.0592	-1.475	0.538361	-2.7398	0.00614764	0.029896
1095	ENSG00000235304	LINC01281	4.30647	2.14563	0.78361	2.73813	0.00617901	0.0299993
1096	ENSG00000257683	LINC02463	6.28154	-2.17504	0.794549	-2.73746	0.0061916	0.0300358
1097	ENSG00000268873	AC022601.1	4.73016	1.73262	0.633674	2.73424	0.00625244	0.0303062
1098	ENSG00000277310	AC090246.1	7.18149	1.06938	0.391206	2.73356	0.00626537	0.0303441
1099	ENSG00000254991	AC124276.1	6.67653	1.53981	0.564474	2.72787	0.00637438	0.0307965
1100	ENSG00000223382	LINC01778	2.66156	-1.87895	0.68941	-2.72545	0.00642147	0.0309988
1101	ENSG00000278000	AC139100.2	8.29449	1.45409	0.533858	2.72374	0.00645472	0.0311237
1102	ENSG00000261136	AC023908.3	6.14337	1.46869	0.53925	2.72358	0.00645786	0.0311237
1103	ENSG00000236256	DIAPH2-AS1	18.707	-1.7081	0.62746	-2.72224	0.00648406	0.0311939
1104	ENSG00000238279	BX470102.1	22.3184	1.32926	0.488307	2.72217	0.0064854	0.0311939
1105	ENSG00000256694	AC026369.2	15.4515	1.31903	0.484576	2.72203	0.00648821	0.0311939
1106	ENSG00000255443	CD44-AS1	25.594	1.17203	0.431388	2.71687	0.00659015	0.0316327
1107	ENSG00000268833	AC243967.2	3.53413	-1.8922	0.696689	-2.71599	0.00660789	0.0316922
1108	ENSG00000260710	AC120498.4	3.5947	2.64732	0.974912	2.71545	0.00661865	0.031706
1109	ENSG00000280587	FP700125.1	67.1781	1.00212	0.369351	2.71321	0.00666357	0.031832
1110	ENSG00000233682	AL356417.2	5.55643	2.03384	0.749613	2.71319	0.0066639	0.031832
1111	ENSG00000276445	AC005393.1	45.4916	-1.57327	0.580241	-2.7114	0.00669994	0.0319785
1112	ENSG00000253374	AC023644.1	5.95035	-1.56859	0.578886	-2.70967	0.00673498	0.0321198
1113	ENSG00000259420	AC046168.2	3.63538	-2.5675	0.947736	-2.70908	0.00674694	0.032151
1114	ENSG00000251257	AC010457.1	46.444	1.58237	0.585921	2.70066	0.00692021	0.0328974
1115	ENSG00000276337	AC105429.1	6.91051	1.26444	0.468264	2.70026	0.00692852	0.0329105
1116	ENSG00000224961	LINC01752	31.3735	-1.4434	0.535511	-2.69537	0.00703107	0.0333708
1117	ENSG00000271830	AC012213.4	5.49172	1.95602	0.726421	2.69268	0.00708808	0.0336114
1118	ENSG00000261195	AC027130.1	28.4432	-2.21925	0.824253	-2.69244	0.0070931	0.0336114
1119	ENSG00000248050	AC079061.1	4.15464	-2.33361	0.867537	-2.68992	0.00714687	0.0338392
1120	ENSG00000260470	AC023794.5	2.23898	2.05163	0.76297	2.689	0.00716655	0.0339053
1121	ENSG00000228962	HCG23	7.92942	-1.24901	0.465001	-2.68604	0.00723042	0.0341257
1122	ENSG00000272155	AC055822.1	18.6827	1.0885	0.405343	2.68537	0.00724489	0.0341668
1123	ENSG00000253258	AC068228.2	7.20379	1.50756	0.561683	2.684	0.00727465	0.0342319
1124	ENSG00000257859	CASC18	6.0362	1.45804	0.543246	2.68394	0.00727601	0.0342319
1125	ENSG00000276509	AC239799.2	5.34505	2.1013	0.78308	2.68338	0.00728823	0.0342622
1126	ENSG00000237222	LINC01968	3.83286	-1.82299	0.680175	-2.68018	0.00735828	0.0345641
1127	ENSG00000262663	AC087222.1	2.95753	1.67866	0.626624	2.6789	0.00738653	0.0346419
1128	ENSG00000236591	AL357992.1	1.60661	2.24979	0.840104	2.67799	0.0074066	0.0347085
1129	ENSG00000254333	NDST1-AS1	3.27208	-1.73018	0.646233	-2.67733	0.00742106	0.0347488
1130	ENSG00000270061	AC068790.5	2.0921	1.7576	0.657124	2.67469	0.00747982	0.0349963
1131	ENSG00000275560	AC008115.3	9.65137	1.06117	0.396801	2.67432	0.00748806	0.0350073
1132	ENSG00000228554	AC004837.2	4.92593	1.41072	0.527801	2.67283	0.00752138	0.0351353
1133	ENSG00000274849	AC023043.4	17.3673	1.01732	0.380771	2.67173	0.00754621	0.0352236
1134	ENSG00000254718	AL157756.1	8.46119	-1.18578	0.443967	-2.67088	0.00756536	0.0352852
1135	ENSG00000227230	AL606534.1	1.97514	1.88407	0.708075	2.66083	0.00779483	0.0362414
1136	ENSG00000227953	LINC01341	12.8738	1.20211	0.452167	2.65854	0.00784796	0.0364027
1137	ENSG00000234584	AC019186.1	3.92247	1.39936	0.526997	2.65535	0.00792265	0.0366918
1138	ENSG00000235527	HIPK1-AS1	5.57355	-1.33166	0.501706	-2.65427	0.00794791	0.03678
1139	ENSG00000214184	GCC2-AS1	8.29902	1.14165	0.430457	2.65219	0.00799718	0.0369443
1140	ENSG00000259594	AC023034.1	1.7709	2.29973	0.867992	2.64948	0.0080616	0.0371872
1141	ENSG00000261742	LINC00922	5.13962	2.26972	0.856744	2.64924	0.00806726	0.0371872
1142	ENSG00000230417	LINC00595	3.12929	2.26956	0.856883	2.64862	0.00808215	0.0372269
1143	ENSG00000232656	IDI2-AS1	25.1816	-1.41844	0.535599	-2.64833	0.00808895	0.0372293
1144	ENSG00000249695	AC026369.1	4.26402	1.94217	0.734077	2.64573	0.00815156	0.0374542
1145	ENSG00000232814	COL4A2-AS1	1.63423	2.23284	0.844012	2.64551	0.00815677	0.0374542
1146	ENSG00000272482	AC254633.1	21.1518	-1.22878	0.465136	-2.64177	0.00824732	0.0378114
1147	ENSG00000231993	EP300-AS1	18.8989	-1.20841	0.457742	-2.63993	0.00829236	0.037985
1148	ENSG00000262714	AC007342.5	90.6014	1.12646	0.426739	2.6397	0.00829801	0.037985
1149	ENSG00000262558	AC129507.3	1.78606	-2.18562	0.828769	-2.63719	0.00835955	0.0381783
1150	ENSG00000249731	AC126768.3	3.59757	1.94869	0.739538	2.63501	0.0084136	0.0383365
1151	ENSG00000229839	AC018462.1	4.02777	-1.21139	0.459911	-2.63397	0.00843917	0.0384235
1152	ENSG00000214049	UCA1	293.836	1.43285	0.544448	2.63175	0.00849463	0.0386463
1153	ENSG00000237167	AC128709.3	10.9493	1.55514	0.591182	2.63057	0.0085243	0.0387516
1154	ENSG00000164621	SMAD5-AS1	14.5744	-1.35175	0.51397	-2.63002	0.008538	0.0387841
1155	ENSG00000260810	AL135818.2	48.3867	1.41306	0.537501	2.62894	0.00856523	0.038878
1156	ENSG00000236358	AL355472.3	1.94762	2.12293	0.807746	2.62821	0.00858354	0.038907
1157	ENSG00000271862	AC104118.1	13.551	1.08017	0.410997	2.62816	0.00858474	0.038907
1158	ENSG00000250337	LINC01021	8.05589	2.11012	0.803109	2.62744	0.00860289	0.0389375
1159	ENSG00000226833	AC092164.1	22.0462	-1.00169	0.381252	-2.62738	0.00860461	0.0389375
1160	ENSG00000256006	AC084117.1	8.55926	1.28659	0.489857	2.62646	0.0086279	0.0390131
1161	ENSG00000219410	AC125494.1	4.18832	1.44654	0.550878	2.62589	0.0086423	0.0390484
1162	ENSG00000261292	AC110491.1	2.02938	-2.65163	1.00991	-2.6256	0.00864963	0.0390518
1163	ENSG00000279467	AP000350.7	2.35082	1.6939	0.64564	2.6236	0.00870069	0.0392346
1164	ENSG00000203585	LINC02408	6.26863	1.48529	0.566365	2.62249	0.008729	0.0393203
1165	ENSG00000241679	AC018450.1	2.77037	1.71721	0.654891	2.62214	0.00873799	0.0393309
1166	ENSG00000259070	LINC00639	22.3593	-1.14644	0.438221	-2.61613	0.00889332	0.0399694
1167	ENSG00000232732	AC097717.1	2.2269	1.94342	0.743898	2.61248	0.0089887	0.0403369
1168	ENSG00000241684	ADAMTS9-AS2	15.6606	-1.24366	0.476616	-2.60935	0.00907154	0.0406778
1169	ENSG00000255750	AC022509.1	8.37667	2.25421	0.864033	2.60894	0.00908237	0.0406956
1170	ENSG00000233342	AL391361.3	8.11136	-1.72865	0.663351	-2.60593	0.00916243	0.0410233
1171	ENSG00000266980	AC087289.1	2.34688	1.855	0.712206	2.60459	0.00919853	0.0411228
1172	ENSG00000175773	AP002986.1	9.18802	-1.08957	0.419239	-2.59891	0.00935192	0.0417294
1173	ENSG00000231419	LINC00689	13.8397	-1.64124	0.63154	-2.59879	0.00935533	0.0417294
1174	ENSG00000261600	AC233266.2	6.75259	-1.58485	0.610492	-2.59602	0.00943119	0.0420362
1175	ENSG00000245293	AC096564.1	4.24611	-1.44678	0.557789	-2.59377	0.00949291	0.0422795
1176	ENSG00000272989	LINC02012	75.6194	-1.17939	0.455043	-2.59183	0.00954675	0.0424236
1177	ENSG00000256232	LINC02387	1.84348	-1.84782	0.714083	-2.58768	0.00966246	0.0428736
1178	ENSG00000240859	AC093627.4	107.278	-1.02947	0.398503	-2.58333	0.00978503	0.0433525
1179	ENSG00000254528	AP000757.1	7.66228	-1.47302	0.570263	-2.58305	0.0097932	0.0433563
1180	ENSG00000228459	LINC01546	6.40576	1.50583	0.583297	2.58159	0.00983467	0.0435074
1181	ENSG00000223855	HRAT92	11.9014	1.24083	0.480906	2.58019	0.00987448	0.0435952
1182	ENSG00000234703	AF015262.1	3.57524	2.43916	0.945366	2.58012	0.00987658	0.0435952
1183	ENSG00000273551	AC120498.8	2.29918	2.30553	0.89457	2.57724	0.00995914	0.0439269
1184	ENSG00000272502	AC104958.2	28.5483	-1.05775	0.410522	-2.57659	0.00997806	0.0439776
1185	ENSG00000216863	LY86-AS1	2.84656	1.70992	0.663748	2.57615	0.00999059	0.0440002
1186	ENSG00000268416	AC010329.1	21.6601	-2.06779	0.802896	-2.57541	0.010012	0.0440618
1187	ENSG00000267484	AC027319.1	10.637	-1.09236	0.424678	-2.57222	0.0101049	0.0444131
1188	ENSG00000268635	AP003680.1	4.54472	1.56756	0.609447	2.5721	0.0101083	0.0444131
1189	ENSG00000273760	AC245041.1	443.891	1.43201	0.556815	2.5718	0.0101173	0.0444131
1190	ENSG00000205696	ADARB2-AS1	11.6128	-2.03055	0.789594	-2.57164	0.0101218	0.0444131
1191	ENSG00000226965	AC092167.1	1.98307	2.15244	0.838771	2.56618	0.0102825	0.0450181
1192	ENSG00000270361	AL451085.1	3.08223	-1.49696	0.583675	-2.56472	0.010326	0.0451752
1193	ENSG00000229589	ACVR2B-AS1	69.1601	-1.11933	0.436516	-2.56424	0.0103403	0.0452044
1194	ENSG00000238099	LINC01625	4.49441	-1.87578	0.731788	-2.56328	0.0103687	0.0452953
1195	ENSG00000227744	LINC01940	2.96894	1.89482	0.739485	2.56235	0.0103966	0.0453838
1196	ENSG00000272551	AC017048.3	2.29911	1.9696	0.769233	2.56047	0.0104532	0.045597
1197	ENSG00000271952	LINC01954	4.49582	-2.48288	0.970345	-2.55876	0.0105048	0.0457671
1198	ENSG00000257900	AL162632.1	1.81888	2.11219	0.825592	2.55839	0.0105159	0.0457671
1199	ENSG00000272799	AC006238.1	3.62139	-1.72079	0.673067	-2.55664	0.0105688	0.0459324
1200	ENSG00000263011	AC108134.4	7.86321	-1.32785	0.5195	-2.55602	0.0105876	0.0459805
1201	ENSG00000248596	AC139491.2	2.56782	1.99117	0.779412	2.55471	0.0106276	0.0461203
1202	ENSG00000269994	AL513318.2	137.757	1.20536	0.471946	2.55403	0.0106485	0.0461773
1203	ENSG00000228951	AL365356.3	44.3628	1.48906	0.583422	2.55229	0.0107019	0.0463408
1204	ENSG00000256288	AC022075.3	14.1922	-2.06338	0.810407	-2.54611	0.0108932	0.0471004
1205	ENSG00000251364	AC107884.1	32.4558	-1.04261	0.409747	-2.54452	0.0109427	0.0472458
1206	ENSG00000259367	AC087286.2	6.18839	1.68232	0.661311	2.54392	0.0109617	0.0472935
1207	ENSG00000265702	AC005821.1	6.21121	1.73764	0.683471	2.54238	0.01101	0.0474348
1208	ENSG00000257230	LINC02448	4.40762	-1.90535	0.749441	-2.54236	0.0110105	0.0474348
1209	ENSG00000233817	AL162727.1	1.73942	1.96424	0.773076	2.54081	0.0110597	0.0475774
1210	ENSG00000244151	AC010973.2	14.5824	1.08083	0.425739	2.53872	0.0111259	0.0478278
1211	ENSG00000235576	LINC01871	26.7113	-1.33618	0.526487	-2.53792	0.0111512	0.0478731
1212	ENSG00000228741	SPATA13	4.4173	1.95159	0.769034	2.53772	0.0111578	0.0478731
1213	ENSG00000254271	AC022390.1	3.57532	-2.04127	0.80462	-2.53694	0.0111828	0.0479331
1214	ENSG00000253552	HOXA-AS2	82.5043	1.42456	0.561593	2.53664	0.0111921	0.0479363
1215	ENSG00000225637	AP001046.1	4.83399	1.89195	0.747771	2.53012	0.0114022	0.048768
1216	ENSG00000260228	AC009119.1	49.556	-1.21046	0.478579	-2.52928	0.0114297	0.0488503
1217	ENSG00000248996	AC145098.1	9.44969	1.23806	0.489657	2.52842	0.0114577	0.0489055
1218	ENSG00000249816	LINC00964	41.0838	1.22899	0.48613	2.52811	0.0114678	0.0489055
1219	ENSG00000253807	LINC01170	9.96007	-1.44862	0.573022	-2.52803	0.0114706	0.0489055
1220	ENSG00000229962	AP000221.1	4.19337	1.80242	0.713019	2.52787	0.0114756	0.0489055
1221	ENSG00000259475	AC036108.1	2.97322	1.51834	0.600702	2.52761	0.0114843	0.0489073
1222	ENSG00000272144	AC025171.4	8.04093	1.03218	0.408583	2.52625	0.0115287	0.0490611
1223	ENSG00000259920	AC007938.1	1.3446	-2.56989	1.01814	-2.5241	0.0115996	0.0493274
1224	ENSG00000236008	LINC01814	8.24147	-1.65545	0.656367	-2.52214	0.0116642	0.0495311
